# Supplementary material for: Rare functional variants in the CRP and G6PC genes modify the relationship between obesity and serum C‐reactive protein in white British population
Source: Mol Genet Genomic Med. 2023 Jul 26;11(12):e2255. doi: 10.1002/mgg3.2255 (PMC10724514; doi:10.1002/mgg3.2255)
Supplement: Supplementary file 2 — Data S2. [file MGG3-11-e2255-s002.xlsx]

## Sheet: labels
Table S19 Associations between gene-based PA mutation burden and serum CRP in the discovery set (Model 2)
Table S20 Associations between gene-based PA mutation burden and serum CRP in the replication set (Model 2)
variable name	variable label
gene_name	gene name
gene_id	gene ID
RANGE	chromosome and position (reference panel GRCh38)
N_INFORMATIVE	number of individuals
NumVar	number of variants in the gene(or site)
NumPolyVar	number of Polymorphic Genotypes
NonRefSite	non-reference site, genotype is not exactly 0.0
Beta	beta
SE	standard error
Pvalue	P value

## Sheet: Table S19
gene_name	gene_id	RANGE	N_INFORMATIVE	NumVar	NumPolyVar	NonRefSite	Beta	SE	Pvalue
OR4F5	ENSG00000186092	1:65419-71585	120687	16	13	38	0.155638	0.152389	0.307101
SAMD11	ENSG00000187634	1:923923-944575	120687	92	75	700	0.00423449	0.0356035	0.905327
NOC2L	ENSG00000188976	1:944203-959309	120687	237	204	1516	0.0210928	0.0242758	0.38491
KLHL17	ENSG00000187961	1:960584-965719	120687	220	191	971	-0.0151692	0.0302638	0.616207
PERM1	ENSG00000187642	1:975204-982093	120687	200	166	898	-0.0151682	0.0314602	0.629708
HES4	ENSG00000188290	1:998962-1000172	120687	86	73	638	0.037753	0.0372836	0.311255
ISG15	ENSG00000187608	1:1001138-1014540	120687	38	35	252	-0.0194939	0.0592287	0.742058
AGRN	ENSG00000188157	1:1020120-1056118	120687	575	485	2669	0.0109933	0.0183848	0.549871
RNF223	ENSG00000237330	1:1070967-1074306	120687	68	60	642	0.00892346	0.037168	0.810265
C1orf159	ENSG00000131591	1:1081818-1116361	120687	94	81	517	-0.0147815	0.0413967	0.721039
TTLL10-AS1	ENSG00000205231	1:1173056-1179555	120687	7	4	73	0.11181	0.109963	0.30925
TTLL10	ENSG00000162571	1:1173880-1197936	120687	154	127	1135	0.0204836	0.0280112	0.464617
TNFRSF18	ENSG00000186891	1:1203508-1206592	120687	37	29	99	-0.135744	0.0944356	0.150598
TNFRSF4	ENSG00000186827	1:1211340-1214153	120687	61	49	207	-0.0411563	0.065338	0.528761
SDF4	ENSG00000078808	1:1216909-1232067	120687	12	11	22	-0.161837	0.200265	0.419025
B3GALT6	ENSG00000176022	1:1232237-1235041	120687	107	89	318	0.0334463	0.0527397	0.525966
C1QTNF12	ENSG00000184163	1:1242446-1246722	120687	88	72	574	-0.0556532	0.0392966	0.156706
UBE2J2	ENSG00000160087	1:1253909-1273864	120687	22	16	50	0.048363	0.132857	0.71584
SCNN1D	ENSG00000162572	1:1280436-1292029	120687	94	79	707	0.0409044	0.0354277	0.248258
ACAP3	ENSG00000131584	1:1292390-1309609	120687	272	219	832	-0.00267288	0.0326753	0.934805
PUSL1	ENSG00000169972	1:1308597-1311677	120687	105	88	737	-0.0369215	0.0347035	0.287368
INTS11	ENSG00000127054	1:1311585-1324687	120687	22	19	53	0.206584	0.129042	0.109399
CPTP	ENSG00000224051	1:1324756-1328896	120687	76	67	556	-0.039865	0.0399248	0.318035
TAS1R3	ENSG00000169962	1:1331280-1335314	120687	285	249	2043	-0.00360313	0.0209581	0.8635
DVL1	ENSG00000107404	1:1335276-1349418	120687	64	54	207	-0.0664182	0.0653378	0.309374
MXRA8	ENSG00000162576	1:1352689-1361777	120687	76	67	332	0.0264055	0.0516188	0.608968
AURKAIP1	ENSG00000175756	1:1373730-1375495	120687	51	39	119	-0.199725	0.086141	0.0204174
CCNL2	ENSG00000221978	1:1385711-1399335	120687	116	101	488	0.00129024	0.0426038	0.97584
MRPL20	ENSG00000242485	1:1401909-1407293	120687	44	36	143	-0.0067382	0.0785902	0.931674
RN7SL657P	ENSG00000264293	1:1405460-1405752	120687	8	8	47	0.20438	0.137028	0.135826
ANKRD65	ENSG00000235098	1:1418420-1421769	120687	95	73	460	0.0128186	0.0438762	0.77017
AL391244.1	ENSG00000225905	1:1420245-1422691	120687	38	33	89	-0.0280461	0.0995965	0.778253
TMEM88B	ENSG00000205116	1:1426128-1427787	120687	46	41	173	-0.0370798	0.0714606	0.603842
VWA1	ENSG00000179403	1:1434861-1442882	120687	130	108	567	-0.0119095	0.0395376	0.763247
ATAD3C	ENSG00000215915	1:1449689-1470163	120687	133	121	902	0.00986886	0.0313909	0.753228
ATAD3B	ENSG00000160072	1:1471765-1497848	120687	204	171	1171	-0.0243241	0.0275814	0.37783
ATAD3A	ENSG00000197785	1:1512162-1534685	120687	167	145	823	0.000290011	0.0328522	0.992957
TMEM240	ENSG00000205090	1:1534778-1540624	120687	35	33	117	-0.0445816	0.0868753	0.607833
SSU72	ENSG00000160075	1:1541673-1574863	120687	26	22	26	-0.085079	0.184221	0.644202
AL645728.1	ENSG00000215014	1:1574102-1577075	120687	5	4	7	0.157879	0.355011	0.656524
FNDC10	ENSG00000228594	1:1598012-1600135	120687	50	38	94	0.12198	0.0969128	0.208156
AL691432.2	ENSG00000272106	1:1613758-1615795	120687	9	8	186	0.0332894	0.0689218	0.629094
MIB2	ENSG00000197530	1:1615415-1630610	120687	152	129	787	0.00543748	0.0335902	0.871403
MMP23B	ENSG00000189409	1:1632163-1635263	120687	30	25	126	0.0783753	0.083718	0.349179
CDK11B	ENSG00000248333	1:1635225-1659012	120687	23	21	158	0.0458629	0.0747712	0.539627
SLC35E2B	ENSG00000189339	1:1659529-1692795	120687	53	43	214	0.0605476	0.0642622	0.346092
CDK11A	ENSG00000008128	1:1702379-1724357	120687	186	162	1210	-0.00751361	0.0271378	0.781881
AL031282.2	ENSG00000268575	1:1702736-1737688	120687	186	162	1210	-0.00751361	0.0271378	0.781881
NADK	ENSG00000008130	1:1751232-1780457	120687	130	108	620	-0.0411741	0.0378181	0.276267
GNB1	ENSG00000078369	1:1785285-1891117	120687	23	18	79	-0.0323974	0.105708	0.759239
TMEM52	ENSG00000178821	1:1917590-1919279	120687	52	47	444	-0.0508387	0.0446566	0.254938
CFAP74	ENSG00000142609	1:1921951-2003837	120687	325	282	2091	-0.00757996	0.0207203	0.714498
GABRD	ENSG00000187730	1:2019329-2030758	120687	92	75	181	0.0728797	0.0698656	0.296883
PRKCZ	ENSG00000067606	1:2050411-2185395	120687	80	58	248	-0.115264	0.0597026	0.0535279
AL590822.2	ENSG00000271806	1:2141084-2145279	120687	6	5	116	-0.041583	0.0872486	0.633644
FAAP20	ENSG00000162585	1:2184461-2212720	120687	73	57	259	-0.00588578	0.0584246	0.919756
SKI	ENSG00000157933	1:2228319-2310213	120687	119	96	301	0.0944639	0.0542041	0.0813785
AL590822.3	ENSG00000287356	1:2315040-2323085	120687	18	14	283	0.0375396	0.0558978	0.501854
MORN1	ENSG00000116151	1:2321253-2391707	120687	94	77	634	0.0123894	0.0374005	0.740446
RER1	ENSG00000157916	1:2391775-2405442	120687	25	21	30	-0.13497	0.171503	0.431291
PEX10	ENSG00000157911	1:2403964-2413797	120687	15	12	13	0.421123	0.260511	0.10598
PLCH2	ENSG00000149527	1:2425980-2505532	120687	293	250	1311	-0.00913046	0.0260825	0.726293
PANK4	ENSG00000157881	1:2508537-2526597	120687	157	124	450	0.0231785	0.0443592	0.601309
HES5	ENSG00000197921	1:2528745-2530263	120687	48	37	192	0.0681803	0.0678379	0.314874
AL139246.5	ENSG00000272449	1:2530064-2547460	120687	4	4	9	0.0264736	0.313093	0.932615
TNFRSF14-AS1	ENSG00000238164	1:2549920-2557031	120687	3	3	43	-0.00058732	0.143259	0.996729
TNFRSF14	ENSG00000157873	1:2555639-2565382	120687	39	29	133	-0.0775017	0.0814875	0.34156
PRXL2B	ENSG00000157870	1:2586491-2591469	120687	14	14	157	-0.0804795	0.0750084	0.283298
MMEL1	ENSG00000142606	1:2590639-2633016	120687	225	187	1392	0.0125599	0.0253208	0.619872
TTC34	ENSG00000215912	1:2635976-2801717	120687	150	130	754	0.0426909	0.0343124	0.213432
AC242022.2	ENSG00000285945	1:2768091-2784733	120687	30	28	208	-0.0506408	0.065181	0.437202
ACTRT2	ENSG00000169717	1:3021467-3022903	120687	95	83	403	0.0294492	0.0468654	0.529756
PRDM16	ENSG00000142611	1:3069168-3438621	120687	240	209	1187	-0.0113076	0.0273968	0.6798
ARHGEF16	ENSG00000130762	1:3454665-3481113	120687	188	153	744	-0.0143704	0.034541	0.677382
MEGF6	ENSG00000162591	1:3487951-3611508	120687	420	352	2282	0.0328789	0.01985	0.0976482
TPRG1L	ENSG00000158109	1:3625015-3630127	120687	71	58	209	0.0211919	0.0650252	0.744498
WRAP73	ENSG00000116213	1:3630767-3652761	120687	73	66	343	-0.052898	0.0507865	0.297608
TP73	ENSG00000078900	1:3652516-3736201	120687	132	116	525	-0.00470903	0.0410815	0.908741
CCDC27	ENSG00000162592	1:3746460-3771645	120687	132	102	593	0.0070835	0.0386653	0.854641
SMIM1	ENSG00000235169	1:3772749-3775982	120687	14	13	44	-0.0845761	0.141622	0.550377
LRRC47	ENSG00000130764	1:3778559-3796498	120687	139	113	514	-0.039292	0.0415167	0.343937
AL365330.1	ENSG00000272153	1:3785008-3785538	120687	10	9	14	0.188828	0.251038	0.451937
CEP104	ENSG00000116198	1:3812086-3857396	120687	177	144	1007	-0.00907	0.0297224	0.760246
DFFB	ENSG00000169598	1:3857267-3885429	120687	77	69	259	0.0756133	0.0584242	0.195592
C1orf174	ENSG00000198912	1:3889125-3900293	120687	49	42	203	-0.145462	0.0659763	0.0274711
AJAP1	ENSG00000196581	1:4654609-4792534	120687	76	69	270	0.104135	0.0572239	0.0687921
NPHP4	ENSG00000131697	1:5862811-5992473	120687	394	340	2413	-0.0229341	0.0193145	0.235069
KCNAB2	ENSG00000069424	1:5990927-6101193	120687	60	51	183	-0.0208894	0.0694837	0.763691
CHD5	ENSG00000116254	1:6101787-6180321	120687	290	219	845	-0.000636341	0.0324247	0.984342
AL031847.1	ENSG00000285629	1:6159430-6197757	120687	17	11	20	0.0797962	0.210039	0.704011
RPL22	ENSG00000116251	1:6185020-6209389	120687	56	43	106	0.190583	0.091266	0.0367782
RNF207	ENSG00000158286	1:6205475-6221299	120687	127	109	602	0.0601456	0.0383762	0.117053
ICMT	ENSG00000116237	1:6221193-6235972	120687	30	25	39	0.221577	0.150423	0.140742
LINC00337	ENSG00000225077	1:6234692-6239444	120687	2	2	2	-0.0341422	0.664152	0.959001
GPR153	ENSG00000158292	1:6247353-6261098	120687	160	130	579	-0.00625855	0.0391277	0.872919
ACOT7	ENSG00000097021	1:6264269-6393767	120687	59	47	109	0.141623	0.0900031	0.115595
HES2	ENSG00000069812	1:6412418-6424670	120687	29	27	111	0.000794332	0.0891902	0.992894
ESPN	ENSG00000187017	1:6424776-6461367	120687	214	184	1407	-0.0128052	0.0251871	0.61117
AL031848.1	ENSG00000231868	1:6443034-6447006	120687	42	37	425	-0.0431364	0.0456403	0.344588
TNFRSF25	ENSG00000215788	1:6460786-6466175	120687	83	65	182	0.031018	0.069674	0.656185
PLEKHG5	ENSG00000171680	1:6467122-6520074	120687	121	101	924	-0.000385187	0.0310179	0.990092
NOL9	ENSG00000162408	1:6521347-6554513	120687	92	76	500	-0.00495611	0.0420916	0.906269
TAS1R1	ENSG00000173662	1:6555307-6579755	120687	189	153	961	0.0221517	0.0304195	0.466488
ZBTB48	ENSG00000204859	1:6579994-6589280	120687	138	104	362	0.0553809	0.0494396	0.26264
KLHL21	ENSG00000162413	1:6590724-6614607	120687	132	95	426	0.0274452	0.045587	0.547148
PHF13	ENSG00000116273	1:6613731-6624030	120687	24	19	65	-0.0274258	0.11653	0.813934
DNAJC11	ENSG00000007923	1:6634168-6701924	120687	78	68	387	0.0618967	0.0478209	0.195546
CAMTA1	ENSG00000171735	1:6785454-7769706	120687	257	197	830	-0.0147114	0.0327143	0.652933
VAMP3	ENSG00000049245	1:7771296-7781432	120687	32	27	153	0.0113384	0.0759816	0.881376
PER3	ENSG00000049246	1:7784320-7845177	120687	213	179	935	0.0518222	0.0308359	0.0928445
Z98884.1	ENSG00000236266	1:7810242-7827342	120687	53	44	220	0.117243	0.0633808	0.0643388
UTS2	ENSG00000049247	1:7843083-7853512	120687	16	11	77	-0.0418653	0.107071	0.695793
TNFRSF9	ENSG00000049249	1:7915871-7943165	120687	42	38	187	-0.0750387	0.0687373	0.274977
PARK7	ENSG00000116288	1:7954291-7985505	120687	49	39	142	0.0248329	0.0788661	0.752857
ERRFI1	ENSG00000116285	1:8004404-8026309	120687	75	62	560	-0.0239326	0.0397827	0.547451
SLC45A1	ENSG00000162426	1:8318114-8344167	120687	126	104	690	0.0174934	0.0358591	0.625664
RERE	ENSG00000142599	1:8352397-8848921	120687	406	334	1527	0.0286248	0.0241892	0.236662
ENO1	ENSG00000074800	1:8861000-8879190	120687	88	72	191	-0.0431184	0.0680151	0.526111
CA6	ENSG00000131686	1:8945867-8975092	120687	64	50	389	0.0704131	0.0476981	0.139884
SLC2A7	ENSG00000197241	1:9003300-9026345	120687	132	111	1058	0.0149722	0.0290033	0.605698
SLC2A5	ENSG00000142583	1:9035106-9088478	120687	119	99	522	-0.00841446	0.0411988	0.838166
GPR157	ENSG00000180758	1:9100305-9129102	120687	90	76	404	0.0501205	0.0468074	0.284268
H6PD	ENSG00000049239	1:9234774-9271337	120687	249	214	1778	-0.0161254	0.0224406	0.472398
SPSB1	ENSG00000171621	1:9292894-9369532	120687	35	29	79	-0.0650655	0.105708	0.53821
SLC25A33	ENSG00000171612	1:9539465-9585173	120687	63	53	191	-0.0922808	0.0680147	0.174852
TMEM201	ENSG00000188807	1:9588911-9614877	120687	142	123	702	-0.00260499	0.0355531	0.941591
PIK3CD	ENSG00000171608	1:9651731-9729114	120687	95	75	163	0.064711	0.0736168	0.379388
CLSTN1	ENSG00000171603	1:9728926-9823984	120687	187	149	913	-0.00778865	0.0312027	0.802886
CTNNBIP1	ENSG00000178585	1:9848276-9910336	120687	12	10	109	0.0329324	0.090004	0.71444
LZIC	ENSG00000162441	1:9922113-9943407	120687	27	18	63	0.0714821	0.118364	0.5459
NMNAT1	ENSG00000173614	1:9943428-9985501	120687	43	38	135	0.0156482	0.0808826	0.846592
RBP7	ENSG00000162444	1:9997206-10016021	120687	19	19	85	-0.0459108	0.101911	0.652352
UBE4B	ENSG00000130939	1:10032832-10181239	120687	179	141	373	-0.0199173	0.0487076	0.682601
KIF1B	ENSG00000054523	1:10210570-10381603	120687	275	229	985	0.0319751	0.0300496	0.287294
PGD	ENSG00000142657	1:10398592-10420511	120687	117	89	343	-0.0180183	0.0507867	0.722752
AL139424.1	ENSG00000271989	1:10429881-10430677	120687	3	2	2	-0.927123	0.664147	0.162726
CENPS-CORT	ENSG00000251503	1:10430102-10452153	120687	51	41	274	-0.0074894	0.0568064	0.89511
CENPS	ENSG00000175279	1:10430433-10442808	120687	30	22	128	-0.0345641	0.0830623	0.677321
CORT	ENSG00000241563	1:10450031-10451998	120687	21	19	146	0.0162667	0.0777795	0.83434
DFFA	ENSG00000160049	1:10456522-10472529	120687	57	44	356	0.0565696	0.0498532	0.256491
PEX14	ENSG00000142655	1:10472288-10630758	120687	78	64	541	-0.0401887	0.0404719	0.320709
CASZ1	ENSG00000130940	1:10636604-10796650	120687	403	330	2094	0.0238026	0.0207057	0.250321
AL139423.1	ENSG00000272078	1:10639241-10654333	120687	220	175	912	0.0624541	0.0312192	0.0454457
C1orf127	ENSG00000175262	1:10946471-10982037	120687	118	101	780	-0.0619213	0.0337391	0.0664617
TARDBP	ENSG00000120948	1:11012344-11030528	120687	74	60	153	-0.00376706	0.0759816	0.960458
MASP2	ENSG00000009724	1:11026523-11047239	120687	170	146	836	-0.0510834	0.0325972	0.11709
SRM	ENSG00000116649	1:11054584-11060020	120687	34	22	50	0.0348308	0.132857	0.793192
EXOSC10	ENSG00000171824	1:11066618-11099869	120687	158	130	599	0.0329901	0.038472	0.391163
AL109811.1	ENSG00000226849	1:11068471-11073097	120687	21	16	77	0.156405	0.10707	0.144079
EXOSC10-AS1	ENSG00000230337	1:11099675-11102100	120687	5	4	12	-0.0791145	0.27115	0.77046
MTOR	ENSG00000198793	1:11106535-11262551	120687	299	254	1173	0.0215608	0.0275581	0.433993
MTOR-AS1	ENSG00000225602	1:11143898-11149537	120687	14	13	65	-0.131109	0.11653	0.260542
ANGPTL7	ENSG00000171819	1:11189355-11195981	120687	73	69	454	0.0279954	0.044164	0.526148
UBIAD1	ENSG00000120942	1:11273198-11296049	120687	45	33	62	-0.0525288	0.119315	0.659753
DISP3	ENSG00000204624	1:11479155-11537551	120687	304	240	781	0.00563458	0.0337181	0.867285
AL590989.1	ENSG00000285833	1:11500803-11502016	120687	66	50	154	0.0416896	0.0757348	0.581998
FBXO2	ENSG00000116661	1:11637018-11655785	120687	82	71	257	0.025838	0.0586509	0.659547
FBXO6	ENSG00000116663	1:11664200-11674354	120687	70	57	347	-0.00124896	0.050494	0.980266
MAD2L2	ENSG00000116670	1:11674480-11691650	120687	11	8	13	-0.0659205	0.260514	0.800237
DRAXIN	ENSG00000162490	1:11691710-11725857	120687	63	53	169	0.00267927	0.0723003	0.970439
AGTRAP	ENSG00000177674	1:11736084-11754802	120687	35	30	165	0.00887277	0.0731702	0.903483
C1orf167	ENSG00000215910	1:11761787-11789585	120687	190	157	1211	0.0497333	0.0271263	0.0667434
C1orf167-AS1	ENSG00000177553	1:11777077-11779619	120687	14	8	148	0.160928	0.0772515	0.0372362
MTHFR	ENSG00000177000	1:11785723-11806455	120687	119	100	366	-0.0625026	0.0491694	0.203669
CLCN6	ENSG00000011021	1:11806096-11848079	120687	207	170	596	0.00454199	0.0385683	0.906254
NPPA	ENSG00000175206	1:11845709-11848345	120687	40	31	177	-0.028447	0.0706498	0.687207
NPPB	ENSG00000120937	1:11857464-11858945	120687	26	23	82	-0.0525347	0.103757	0.61263
KIAA2013	ENSG00000116685	1:11919591-11926428	120687	116	87	382	-0.0210753	0.0481321	0.661485
PLOD1	ENSG00000083444	1:11934205-11975538	120687	176	145	682	-0.00276944	0.0360676	0.938795
MFN2	ENSG00000116688	1:11980181-12015211	120687	111	86	445	-0.0280557	0.0446067	0.529377
MIIP	ENSG00000116691	1:12019466-12032045	120687	82	67	367	-0.0580498	0.0491026	0.237121
TNFRSF8	ENSG00000120949	1:12063303-12144207	120687	79	67	270	-0.00897702	0.0572247	0.875345
TNFRSF1B	ENSG00000028137	1:12166991-12209228	120687	60	51	218	-0.072748	0.0636709	0.25322
VPS13D	ENSG00000048707	1:12230030-12512047	120687	708	571	2394	-0.0215614	0.0193894	0.26613
DHRS3	ENSG00000162496	1:12567910-12618210	120687	57	44	225	-0.0373895	0.0626747	0.550798
AADACL4	ENSG00000204518	1:12644085-12667076	120687	88	74	434	-0.0742113	0.045166	0.100367
AADACL3	ENSG00000188984	1:12716110-12728760	120687	85	70	581	-0.00109564	0.0390606	0.977622
C1orf158	ENSG00000157330	1:12746200-12763699	120687	37	30	276	0.0196313	0.0566006	0.728713
PRAMEF12	ENSG00000116726	1:12773738-12777906	120687	92	70	461	0.0101474	0.0438288	0.816908
PRAMEF1	ENSG00000116721	1:12791397-12796628	120687	87	76	943	0.0227872	0.0307062	0.458024
PRAMEF11	ENSG00000239810	1:12824605-12831410	120687	100	83	525	0.0279561	0.0410814	0.496185
HNRNPCL1	ENSG00000179172	1:12847377-12848720	120687	59	49	183	-0.0160595	0.0694837	0.817217
PRAMEF2	ENSG00000120952	1:12857086-12861909	120687	83	72	818	0.00201297	0.0329518	0.951289
PRAMEF4	ENSG00000243073	1:12879212-12886201	120687	83	69	353	-0.122847	0.050063	0.0141336
PRAMEF10	ENSG00000187545	1:12892896-12898270	120687	34	31	509	-0.0162344	0.0417193	0.697178
PRAMEF7	ENSG00000204510	1:12916610-12920482	120687	18	17	221	0.063449	0.0632381	0.3157
PRAMEF6	ENSG00000232423	1:12938472-12947580	120687	22	16	207	-0.0240941	0.0653381	0.712307
PRAMEF27	ENSG00000274764	1:13049476-13056575	120687	57	49	583	-0.0131782	0.0389938	0.735397
HNRNPCL2	ENSG00000275774	1:13115488-13116854	120687	61	49	317	-0.0278034	0.0528226	0.598642
PRAMEF9	ENSG00000204505	1:13171848-13179459	120687	12	10	50	0.25178	0.132855	0.0580719
PRAMEF18	ENSG00000279804	1:13222705-13226106	120687	20	18	94	0.166649	0.0969123	0.0855086
PRAMEF5	ENSG00000270601	1:13254212-13263314	120687	9	7	78	-0.0303953	0.106383	0.775095
PRAMEF8	ENSG00000182330	1:13281035-13285174	120687	25	23	430	0.0492063	0.0453751	0.278173
PRAMEF15	ENSG00000204501	1:13315581-13322598	120687	71	61	291	-0.0165027	0.055126	0.764662
PRAMEF14	ENSG00000204481	1:13341892-13347134	120687	72	63	283	-0.0233421	0.0558979	0.676251
PRAMEF19	ENSG00000204480	1:13369067-13371900	120687	76	59	501	-0.0208482	0.0420497	0.620035
PRAMEF17	ENSG00000204479	1:13389632-13392629	120687	104	91	829	-0.0249658	0.0327339	0.445648
PRAMEF20	ENSG00000204478	1:13416351-13421328	120687	84	72	314	-4.48862e-05	0.0530737	0.999325
LRRC38	ENSG00000162494	1:13474973-13514003	120687	60	50	171	0.0612881	0.0718766	0.393834
AL354712.1	ENSG00000259961	1:13513220-13516270	120687	25	20	58	-0.0342034	0.123359	0.781574
PDPN	ENSG00000162493	1:13583465-13617957	120687	39	31	108	0.00100586	0.0904194	0.991124
PRDM2	ENSG00000116731	1:13700198-13825079	120687	293	249	1138	0.0640194	0.0279741	0.0221068
KAZN	ENSG00000189337	1:13892792-15118043	120687	192	158	760	-0.00468512	0.0341778	0.890967
TMEM51-AS1	ENSG00000175147	1:15111815-15153618	120687	18	15	142	-0.152404	0.0788649	0.0533009
TMEM51	ENSG00000171729	1:15152532-15220478	120687	49	33	513	0.0565087	0.0415568	0.173895
FHAD1	ENSG00000142621	1:15247272-15400283	120687	220	182	1165	0.0310932	0.0276516	0.260816
FHAD1-AS1	ENSG00000233485	1:15326680-15343876	120687	24	20	92	-0.0598818	0.0979602	0.54101
EFHD2	ENSG00000142634	1:15409888-15430339	120687	52	38	121	-0.20277	0.0854267	0.0176148
CTRC	ENSG00000162438	1:15438442-15449242	120687	73	62	336	-0.0272313	0.0513114	0.595622
CELA2A	ENSG00000142615	1:15456728-15472091	120687	77	63	300	-0.0177382	0.0542948	0.743894
CELA2B	ENSG00000215704	1:15465909-15491395	120687	106	89	300	-0.0628336	0.0542946	0.247161
CASP9	ENSG00000132906	1:15490832-15526534	120687	55	45	191	-0.00119356	0.0680152	0.985999
DNAJC16	ENSG00000116138	1:15526813-15592379	120687	247	208	1090	-0.0209862	0.0285782	0.46274
AL121992.3	ENSG00000272510	1:15565611-15565956	120687	3	2	2	0.458728	0.664151	0.489755
AGMAT	ENSG00000116771	1:15571699-15585051	120687	99	83	400	-0.0459053	0.0470401	0.329126
DDI2	ENSG00000197312	1:15617458-15669044	120687	33	23	86	-0.0852354	0.101317	0.400195
PLEKHM2	ENSG00000116786	1:15684320-15734769	120687	171	136	441	0.00291301	0.0448079	0.948165
AL450998.2	ENSG00000237938	1:15720312-15736896	120687	143	116	433	0.0391809	0.0452183	0.386225
SLC25A34	ENSG00000162461	1:15736258-15741392	120687	63	53	411	-0.0338647	0.0464085	0.465568
SLC25A34-AS1	ENSG00000224459	1:15740051-15749896	120687	90	81	828	0.0697674	0.032753	0.0331625
TMEM82	ENSG00000162460	1:15742499-15747982	120687	90	81	828	0.0697674	0.032753	0.0331625
FBLIM1	ENSG00000162458	1:15756607-15786594	120687	68	55	501	-0.0121674	0.0420497	0.772308
UQCRHL	ENSG00000233954	1:15807169-15809348	120687	24	18	105	0.139588	0.0916999	0.127954
FLJ37453	ENSG00000179743	1:15834474-15848147	120687	6	5	9	-0.207522	0.313093	0.50745
SPEN	ENSG00000065526	1:15836095-15940456	120687	560	474	2987	0.00283728	0.0174022	0.870486
ZBTB17	ENSG00000116809	1:15941869-15976132	120687	24	20	372	0.112003	0.0487717	0.0216489
SRARP	ENSG00000183888	1:16004236-16008807	120687	26	24	51	0.0294104	0.131548	0.823091
AL355994.3	ENSG00000233078	1:16006160-16006671	120687	8	8	14	-0.0496217	0.251038	0.843307
HSPB7	ENSG00000173641	1:16014028-16019594	120687	25	24	57	0.0227798	0.124435	0.854747
CLCNKA	ENSG00000186510	1:16018875-16034050	120687	171	140	868	-0.0308019	0.0319952	0.335697
CLCNKB	ENSG00000184908	1:16043736-16057308	120687	189	160	742	0.0284319	0.0345872	0.411056
FAM131C	ENSG00000185519	1:16057769-16073651	120687	55	47	225	0.030756	0.0626747	0.623622
EPHA2	ENSG00000142627	1:16124337-16156069	120687	201	168	915	0.0280967	0.0311688	0.367356
AL451042.2	ENSG00000227959	1:16155211-16157329	120687	2	2	2	0.527104	0.66415	0.427398
ARHGEF19	ENSG00000142632	1:16197854-16212652	120687	152	126	606	0.0460259	0.0382501	0.228865
CPLANE2	ENSG00000132881	1:16231692-16237183	120687	70	58	407	0.0497802	0.0466351	0.285773
FBXO42	ENSG00000037637	1:16246840-16352480	120687	97	78	221	0.0121471	0.0632384	0.847676
SZRD1	ENSG00000055070	1:16352575-16398145	120687	35	27	76	-0.022793	0.107773	0.832504
SPATA21	ENSG00000187144	1:16387117-16437424	120687	79	58	246	-0.0110299	0.0599452	0.854014
NECAP2	ENSG00000157191	1:16440721-16460078	120687	63	50	201	0.0288328	0.0663044	0.663667
NBPF1	ENSG00000219481	1:16562319-16613562	120687	44	42	414	0.0450336	0.0462406	0.330107
CROCC	ENSG00000058453	1:16740273-16972964	120687	556	481	4264	0.0093101	0.0146447	0.524951
MFAP2	ENSG00000117122	1:16974502-16980632	120687	2	1	2	0.857674	0.664147	0.196568
AL049569.1	ENSG00000226526	1:16978926-17005091	120687	186	156	995	0.0033135	0.0298996	0.911758
ATP13A2	ENSG00000159363	1:16985958-17011928	120687	222	184	1122	0.00196178	0.0281715	0.944483
AL049569.3	ENSG00000288636	1:17005068-17011757	120687	36	28	127	-0.0085846	0.0833884	0.918005
SDHB	ENSG00000117118	1:17018722-17054032	120687	60	54	160	0.0830634	0.0743027	0.263607
PADI2	ENSG00000117115	1:17066761-17119451	120687	163	133	525	0.0481806	0.0410812	0.240871
PADI1	ENSG00000142623	1:17205128-17246007	120687	178	150	655	0.0214977	0.0367993	0.559093
PADI3	ENSG00000142619	1:17249098-17284233	120687	155	133	684	-0.0447965	0.0360149	0.213561
PADI4	ENSG00000159339	1:17308195-17364004	120687	154	129	1091	-0.0103441	0.0285653	0.717262
PADI6	ENSG00000276747	1:17372196-17401699	120687	175	143	538	-0.0274792	0.0405842	0.498348
RCC2	ENSG00000179051	1:17406760-17439677	120687	84	65	178	0.099698	0.0704508	0.157026
ARHGEF10L	ENSG00000074964	1:17539698-17697874	120687	266	226	1260	0.00692381	0.0265994	0.794633
ACTL8	ENSG00000117148	1:17755333-17827063	120687	62	48	132	0.00267211	0.0817955	0.973939
IGSF21	ENSG00000117154	1:18107798-18378483	120687	108	88	426	0.107122	0.0455861	0.0187787
KLHDC7A	ENSG00000179023	1:18480930-18485974	120687	168	136	663	0.0756203	0.0365772	0.0386951
PAX7	ENSG00000009709	1:18630846-18748866	120687	127	104	502	0.00282339	0.042008	0.946414
TAS1R2	ENSG00000179002	1:18839599-18859682	120687	198	171	1121	-0.0135284	0.028184	0.631224
ALDH4A1	ENSG00000159423	1:18871430-18902724	120687	174	142	989	0.00788009	0.0299894	0.792733
IFFO2	ENSG00000169991	1:18904280-18956676	120687	88	71	351	-0.0204639	0.0502062	0.68357
AL137127.1	ENSG00000272084	1:19072110-19075511	120687	3	3	225	0.0628828	0.0626745	0.315705
UBR4	ENSG00000127481	1:19074510-19210266	120687	659	531	2284	-0.0128216	0.0198417	0.518154
EMC1-AS1	ENSG00000230424	1:19210501-19240704	120687	165	138	506	-0.00495517	0.0418423	0.905731
EMC1	ENSG00000127463	1:19215660-19251527	120687	201	167	632	-0.0140086	0.0374593	0.708428
MRTO4	ENSG00000053372	1:19251805-19260128	120687	56	45	216	0.00269087	0.0639648	0.966445
AKR7A3	ENSG00000162482	1:19282573-19288770	120687	81	73	302	0.0502421	0.054115	0.353184
AKR7A2	ENSG00000053371	1:19303965-19312144	120687	92	77	555	-0.0200225	0.0399607	0.616333
SLC66A1	ENSG00000040487	1:19312326-19329300	120687	54	46	135	0.053192	0.0808824	0.510766
CAPZB	ENSG00000077549	1:19338775-19485539	120687	18	15	26	-0.0159743	0.184221	0.9309
MICOS10	ENSG00000173436	1:19484403-19629821	120687	14	10	30	0.020542	0.171503	0.90466
NBL1	ENSG00000158747	1:19596979-19658456	120687	14	10	30	0.020542	0.171503	0.90466
MICOS10-NBL1	ENSG00000270136	1:19597067-19656927	120687	8	7	19	0.103573	0.215494	0.630779
HTR6	ENSG00000158748	1:19664875-19680966	120687	73	67	275	0.0437802	0.0567031	0.440058
TMCO4	ENSG00000162542	1:19682240-19799945	120687	118	101	717	0.0341446	0.0351813	0.331781
RNF186	ENSG00000178828	1:19814029-19815283	120687	40	34	348	0.101627	0.0504207	0.0438444
AL391883.1	ENSG00000235434	1:19814367-19819502	120687	40	34	348	0.101627	0.0504207	0.0438444
OTUD3	ENSG00000169914	1:19882395-19912945	120687	71	54	204	0.13928	0.0658147	0.0343237
PLA2G2E	ENSG00000188784	1:19920009-19923617	120687	20	18	57	0.273424	0.124433	0.0279948
PLA2G2A	ENSG00000188257	1:19975431-19980416	120687	18	11	57	0.178457	0.124434	0.151531
PLA2G5	ENSG00000127472	1:20028179-20091911	120687	28	21	70	-0.015124	0.112294	0.892863
PLA2G2D	ENSG00000117215	1:20111939-20119566	120687	41	34	252	-0.038407	0.0592286	0.516692
PLA2G2F	ENSG00000158786	1:20139323-20150381	120687	44	34	306	-0.0208357	0.0537612	0.698342
PLA2G2C	ENSG00000187980	1:20161253-20186518	120687	25	22	56	0.0640055	0.125541	0.610165
UBXN10	ENSG00000162543	1:20186096-20196050	120687	48	38	222	-0.0324375	0.063096	0.607184
VWA5B1	ENSG00000158816	1:20290919-20354894	120687	286	242	1406	0.024049	0.0251959	0.339839
AL020998.1	ENSG00000226664	1:20294211-20323187	120687	96	84	397	0.0170927	0.0472171	0.71735
CAMK2N1	ENSG00000162545	1:20482391-20486210	120687	8	4	4	1.18824	0.469618	0.0113988
MUL1	ENSG00000090432	1:20499448-20508151	120687	66	49	142	0.0541258	0.0788659	0.492523
FAM43B	ENSG00000183114	1:20552573-20555020	120687	81	72	238	-0.0586885	0.0609421	0.335537
CDA	ENSG00000158825	1:20589086-20618903	120687	31	24	294	-0.0229235	0.0548447	0.675969
PINK1	ENSG00000158828	1:20633458-20651511	120687	157	131	521	-0.0102111	0.0412382	0.804434
MIR6084	ENSG00000284005	1:20633679-20633788	120687	9	9	37	0.149457	0.154434	0.333159
PINK1-AS	ENSG00000117242	1:20642657-20652193	120687	104	83	377	-0.0460069	0.0484491	0.34232
DDOST	ENSG00000244038	1:20651767-20661544	120687	11	10	12	0.622571	0.271144	0.0216708
KIF17	ENSG00000117245	1:20664014-20718017	120687	177	152	1329	-0.00196657	0.0259072	0.939492
SH2D5	ENSG00000189410	1:20719731-20732837	120687	100	89	644	0.0214942	0.0371105	0.562457
HP1BP3	ENSG00000127483	1:20740266-20787323	120687	69	58	124	-0.145693	0.084389	0.0842681
EIF4G3	ENSG00000075151	1:20806292-21176888	120687	212	178	683	0.0105156	0.0360413	0.770467
ECE1	ENSG00000117298	1:21217247-21345572	120687	113	92	338	0.0185098	0.0511599	0.717499
NBPF3	ENSG00000142794	1:21440128-21485005	120687	75	64	597	0.0378401	0.038536	0.326129
ALPL	ENSG00000162551	1:21509397-21578410	120687	143	114	751	0.147677	0.034378	1.7415e-05
RAP1GAP	ENSG00000076864	1:21596215-21669363	120687	146	114	320	-0.104972	0.0525743	0.0458636
USP48	ENSG00000090686	1:21678298-21783606	120687	103	77	181	-0.0382905	0.0698659	0.583653
LDLRAD2	ENSG00000187942	1:21812265-21825225	120687	94	81	621	-0.0100373	0.0377879	0.790531
HSPG2	ENSG00000142798	1:21822244-21937310	120687	1064	907	5254	0.000737692	0.0132495	0.955599
CELA3B	ENSG00000219073	1:21977022-21998642	120687	77	67	449	-0.0100125	0.0444084	0.821619
AL590556.3	ENSG00000285959	1:21983606-22030617	120687	117	101	730	-0.018157	0.0348686	0.602558
CELA3A	ENSG00000142789	1:22001657-22012542	120687	66	56	355	-0.0490022	0.0499232	0.326321
CDC42	ENSG00000070831	1:22025511-22101360	120687	5	5	6	0.274664	0.383454	0.473813
WNT4	ENSG00000162552	1:22117313-22143969	120687	71	53	149	0.0681343	0.0769932	0.37619
ZBTB40	ENSG00000184677	1:22428838-22531157	120687	205	176	736	0.0236768	0.034727	0.495367
EPHA8	ENSG00000070886	1:22563489-22603595	120687	256	214	972	-0.0334134	0.0302482	0.269315
C1QA	ENSG00000173372	1:22636628-22639678	120687	52	39	238	0.0415056	0.0609422	0.49583
C1QC	ENSG00000159189	1:22643633-22648110	120687	38	30	289	0.111569	0.055315	0.0436982
C1QB	ENSG00000173369	1:22652762-22661637	120687	59	47	466	0.09934	0.043593	0.0226785
EPHB2	ENSG00000133216	1:22710839-22921500	120687	181	154	629	-0.049127	0.0375479	0.190743
LACTBL1	ENSG00000215906	1:22953043-22965338	120687	101	84	481	0.0640315	0.0429111	0.135649
TEX46	ENSG00000227868	1:23010834-23015852	120687	17	12	74	0.16855	0.109217	0.12277
KDM1A	ENSG00000004487	1:23019443-23083689	120687	107	74	202	-0.00250079	0.0661404	0.969839
AL031428.1	ENSG00000240553	1:23020147-23088058	120687	92	64	136	-0.028258	0.080585	0.725843
LUZP1	ENSG00000169641	1:23084023-23177808	120687	169	146	605	-0.00062898	0.0382818	0.986891
HTR1D	ENSG00000179546	1:23191895-23194729	120687	81	65	322	-0.0076848	0.052412	0.88343
HNRNPR	ENSG00000125944	1:23303771-23344336	120687	59	50	116	0.0393052	0.0872486	0.652352
ZNF436	ENSG00000125945	1:23359448-23369836	120687	66	53	134	-0.0110497	0.0811835	0.891736
TCEA3	ENSG00000204219	1:23380909-23424748	120687	77	62	426	0.00513531	0.0455871	0.910309
ASAP3	ENSG00000088280	1:23428563-23484568	120687	169	138	1016	-0.00922917	0.0295915	0.755128
E2F2	ENSG00000007968	1:23506438-23531233	120687	62	51	297	0.0276825	0.0545676	0.61194
ID3	ENSG00000117318	1:23557926-23559501	120687	31	25	64	-0.218763	0.117435	0.062485
RPL11	ENSG00000142676	1:23691742-23696835	120687	13	11	15	0.24156	0.242526	0.319242
ELOA-AS1	ENSG00000236810	1:23706901-23778296	120687	69	59	323	0.0182226	0.052331	0.727676
ELOA	ENSG00000011007	1:23743155-23762059	120687	69	59	323	0.0182226	0.052331	0.727676
PITHD1	ENSG00000057757	1:23778418-23788232	120687	32	22	59	0.0668181	0.122309	0.584856
LYPLA2	ENSG00000011009	1:23791145-23795539	120687	37	29	98	-0.0157739	0.0949166	0.86801
GALE	ENSG00000117308	1:23795599-23800781	120687	106	92	309	0.00205746	0.0535003	0.969323
HMGCL	ENSG00000117305	1:23801885-23838620	120687	62	50	229	-0.0435661	0.0621259	0.483144
FUCA1	ENSG00000179163	1:23845077-23868290	120687	115	90	331	-0.0373265	0.0516964	0.470274
CNR2	ENSG00000188822	1:23870515-23913362	120687	60	49	317	-0.0768746	0.0528222	0.145574
PNRC2	ENSG00000189266	1:23956839-23963462	120687	16	14	24	-0.0611151	0.191742	0.749926
SRSF10	ENSG00000188529	1:23964347-23980927	120687	25	19	29	0.122025	0.174434	0.484211
AL591178.1	ENSG00000225315	1:24040835-24086799	120687	209	168	774	0.00320527	0.0338692	0.924603
MYOM3	ENSG00000142661	1:24056035-24112135	120687	349	289	2036	0.0194951	0.0209934	0.35308
MYOM3-AS1	ENSG00000230703	1:24066774-24083565	120687	103	82	287	0.0036351	0.0555079	0.947785
IL22RA1	ENSG00000142677	1:24119771-24143140	120687	90	72	156	0.082745	0.0752481	0.271494
IFNLR1	ENSG00000185436	1:24154168-24187959	120687	71	54	166	0.0623055	0.0729495	0.393055
GRHL3	ENSG00000158055	1:24319357-24364482	120687	108	88	634	-0.0156668	0.0374005	0.675294
STPG1	ENSG00000001460	1:24356999-24416934	120687	66	51	269	0.00504647	0.0573307	0.929858
NIPAL3	ENSG00000001461	1:24415802-24472976	120687	71	54	229	-0.0025372	0.062126	0.967424
RCAN3AS	ENSG00000286061	1:24496254-24535400	120687	60	52	342	-0.0339116	0.0508606	0.504928
RCAN3	ENSG00000117602	1:24502351-24541040	120687	60	52	342	-0.0339116	0.0508606	0.504928
NCMAP	ENSG00000184454	1:24556087-24609328	120687	19	15	84	-0.0778788	0.102515	0.447447
SRRM1	ENSG00000133226	1:24631716-24673281	120687	201	167	767	0.00463786	0.0340225	0.89157
CLIC4	ENSG00000169504	1:24745382-24844321	120687	40	34	58	-0.126043	0.123358	0.306894
RUNX3	ENSG00000020633	1:24899511-24965121	120687	99	77	207	-0.110038	0.0653373	0.0921525
SYF2	ENSG00000117614	1:25222276-25232502	120687	59	45	185	0.0400122	0.0691076	0.562599
RSRP1	ENSG00000117616	1:25242249-25338213	120687	152	129	871	0.0411138	0.0319403	0.198022
RHD	ENSG00000187010	1:25272393-25330445	120687	80	66	446	0.0278664	0.0445569	0.5317
TMEM50A	ENSG00000183726	1:25338317-25362361	120687	33	26	63	-0.211006	0.118363	0.0746345
RHCE	ENSG00000188672	1:25362249-25430192	120687	48	43	142	0.0690086	0.0788658	0.381567
MACO1	ENSG00000204178	1:25430858-25500209	120687	56	43	109	-0.0247072	0.090004	0.783691
LDLRAP1	ENSG00000157978	1:25543606-25568886	120687	74	61	171	-0.11256	0.0718761	0.117341
MAN1C1	ENSG00000117643	1:25616791-25786206	120687	114	89	361	0.0529747	0.0495078	0.284607
SELENON	ENSG00000162430	1:25800176-25818221	120687	48	40	150	-0.0973158	0.0767362	0.204732
AL020996.2	ENSG00000255054	1:25811470-25823744	120687	20	17	118	-0.0747043	0.0865065	0.387825
MTFR1L	ENSG00000117640	1:25818640-25832942	120687	44	37	162	-0.0799973	0.0738433	0.278658
AL020996.3	ENSG00000272478	1:25831913-25832134	120687	5	4	4	-0.248057	0.46963	0.597362
AUNIP	ENSG00000127423	1:25831913-25859458	120687	5	4	4	-0.248057	0.46963	0.597362
AL033528.2	ENSG00000236528	1:25859613-25863420	120687	39	35	202	-0.0423368	0.0661403	0.522103
PAQR7	ENSG00000182749	1:25861484-25875708	120687	63	54	309	-0.00492918	0.0535003	0.926592
STMN1	ENSG00000117632	1:25884181-25906991	120687	17	11	14	0.175884	0.251038	0.483536
PAFAH2	ENSG00000158006	1:25959767-25998117	120687	99	88	657	-0.0350974	0.0367434	0.339475
EXTL1	ENSG00000158008	1:26019884-26036464	120687	128	107	546	0.0185144	0.0402872	0.645831
SLC30A2	ENSG00000158014	1:26037252-26046118	120687	65	56	142	0.132722	0.0788652	0.0923942
TRIM63	ENSG00000158022	1:26051301-26068436	120687	102	85	739	0.0176494	0.0346569	0.61057
PDIK1L	ENSG00000175087	1:26111165-26125555	120687	35	30	52	-0.0656746	0.130278	0.614183
FAM110D	ENSG00000197245	1:26159079-26163962	120687	57	45	226	0.0130382	0.0625362	0.834847
CNKSR1	ENSG00000142675	1:26177484-26189884	120687	178	149	1227	-0.0136907	0.026951	0.611465
CATSPER4	ENSG00000188782	1:26190561-26202968	120687	62	53	257	0.0641651	0.0586507	0.273945
CEP85	ENSG00000130695	1:26234200-26278808	120687	104	77	422	-0.0220489	0.0458018	0.630234
SH3BGRL3	ENSG00000142669	1:26280086-26281522	120687	16	14	50	-0.00877184	0.132857	0.947358
UBXN11	ENSG00000158062	1:26281328-26318363	120687	32	29	292	-0.0163678	0.0550317	0.766142
CD52	ENSG00000169442	1:26317958-26320523	120687	10	8	13	-0.12673	0.260513	0.626639
CRYBG2	ENSG00000176092	1:26321698-26360080	120687	335	272	1716	0.0120442	0.0228365	0.59791
ZNF683	ENSG00000176083	1:26361634-26374522	120687	18	16	77	-0.137182	0.10707	0.200112
LIN28A	ENSG00000131914	1:26410817-26429728	120687	20	18	27	0.0389233	0.180778	0.829526
DHDDS	ENSG00000117682	1:26432282-26471306	120687	40	35	109	0.0636199	0.0900038	0.479655
HMGN2	ENSG00000198830	1:26472440-26476642	120687	11	8	55	0.0697411	0.126676	0.581946
RPS6KA1	ENSG00000117676	1:26529761-26575030	120687	124	98	310	-0.0532364	0.053414	0.318922
ARID1A	ENSG00000117713	1:26693236-26782104	120687	340	276	1816	-0.0165084	0.0222081	0.45727
PIGV	ENSG00000060642	1:26787054-26800659	120687	74	60	334	-0.0340042	0.0514644	0.508784
ZDHHC18	ENSG00000204160	1:26826688-26857604	120687	64	51	237	0.0119875	0.0610705	0.844384
SFN	ENSG00000175793	1:26863149-26864456	120687	49	43	99	0.117122	0.0944358	0.214891
GPN2	ENSG00000142751	1:26876132-26890283	120687	85	70	398	0.0450609	0.0471577	0.339307
GPATCH3	ENSG00000198746	1:26890488-26900467	120687	120	104	951	0.0252334	0.0305777	0.409246
NUDC	ENSG00000090273	1:26900238-26946871	120687	119	101	869	-0.0353363	0.0319769	0.269134
NR0B2	ENSG00000131910	1:26911489-26913975	120687	49	42	282	-0.0688178	0.0559963	0.219083
KDF1	ENSG00000175707	1:26949562-26960468	120687	32	28	196	-0.0398054	0.0671434	0.553287
TRNP1	ENSG00000253368	1:26993692-27000886	120687	48	40	167	-0.0307575	0.0727312	0.672374
TENT5B	ENSG00000158246	1:27005020-27012850	120687	99	84	348	0.0273949	0.0504215	0.586911
SLC9A1	ENSG00000090020	1:27098809-27166981	120687	71	56	394	0.0276377	0.0473958	0.55981
WDTC1	ENSG00000142784	1:27234632-27308636	120687	63	48	209	-0.00719157	0.0650253	0.911936
TMEM222	ENSG00000186501	1:27322145-27336400	120687	43	33	187	-0.0451711	0.0687375	0.511083
SYTL1	ENSG00000142765	1:27342020-27353937	120687	119	97	564	-0.00194063	0.0396421	0.960956
MAP3K6	ENSG00000142733	1:27354067-27366961	120687	145	113	564	-0.022482	0.039642	0.57063
FCN3	ENSG00000142748	1:27369110-27374824	120687	60	56	233	0.0817233	0.061591	0.184551
CD164L2	ENSG00000174950	1:27379176-27383333	120687	47	36	196	-0.00559544	0.0671435	0.933585
GPR3	ENSG00000181773	1:27392622-27395814	120687	51	43	183	-0.115824	0.0694829	0.0955248
WASF2	ENSG00000158195	1:27404230-27490167	120687	61	44	377	-0.0161635	0.0484493	0.738668
AHDC1	ENSG00000126705	1:27534035-27604431	120687	284	239	1533	0.0113969	0.0241426	0.636878
FGR	ENSG00000000938	1:27612064-27635185	120687	86	61	427	-0.00988983	0.0455339	0.828055
IFI6	ENSG00000126709	1:27666064-27672212	120687	30	29	61	0.0363321	0.120288	0.76262
FAM76A	ENSG00000009780	1:27725961-27763116	120687	52	46	202	-0.0183922	0.0661404	0.780952
STX12	ENSG00000117758	1:27773219-27824443	120687	48	43	165	-0.155042	0.0731688	0.0340937
PPP1R8	ENSG00000117751	1:27830782-27851676	120687	17	14	20	-0.047333	0.210039	0.821704
THEMIS2	ENSG00000130775	1:27872543-27886685	120687	117	97	408	0.0612686	0.046578	0.188377
RPA2	ENSG00000117748	1:27891524-27914746	120687	46	38	110	0.0931467	0.0895939	0.298501
SMPDL3B	ENSG00000130768	1:27935000-27959157	120687	102	87	728	0.0293765	0.0349161	0.400154
AL512288.1	ENSG00000227050	1:27938875-27960193	120687	110	93	737	0.0287606	0.0347036	0.407245
XKR8	ENSG00000158156	1:27959588-27968093	120687	57	44	389	-0.064915	0.0476982	0.173528
EYA3	ENSG00000158161	1:27970344-28088637	120687	70	56	188	-0.0125822	0.0685549	0.854379
PTAFR	ENSG00000169403	1:28147166-28193936	120687	65	50	279	-0.0256567	0.0562962	0.648573
DNAJC8	ENSG00000126698	1:28199456-28233029	120687	32	23	55	0.174162	0.126676	0.169174
ATP5IF1	ENSG00000130770	1:28236109-28246906	120687	39	30	143	-0.124108	0.0785894	0.114291
SESN2	ENSG00000130766	1:28259518-28282491	120687	101	83	421	-0.0740637	0.0458556	0.106278
MED18	ENSG00000130772	1:28329002-28335965	120687	40	34	133	-0.150556	0.0814866	0.0646575
PHACTR4	ENSG00000204138	1:28369582-28500364	120687	127	102	453	-0.0848206	0.044212	0.0550479
RCC1	ENSG00000180198	1:28505943-28539300	120687	57	43	159	0.0123212	0.0745361	0.868704
TRNAU1AP	ENSG00000180098	1:28553085-28578545	120687	53	39	75	0.0239892	0.108488	0.824997
TAF12	ENSG00000120656	1:28589323-28643085	120687	67	55	268	-0.023778	0.0574373	0.678887
RAB42	ENSG00000188060	1:28592200-28595449	120687	53	43	175	0.0190665	0.0710518	0.788433
GMEB1	ENSG00000162419	1:28668778-28719353	120687	41	26	63	-0.18295	0.118363	0.122186
YTHDF2	ENSG00000198492	1:28736621-28769775	120687	54	43	123	-0.100182	0.0847316	0.237069
OPRD1	ENSG00000116329	1:28812142-28871267	120687	67	49	220	-0.0134801	0.0633817	0.831575
EPB41	ENSG00000159023	1:28887091-29120046	120687	145	123	526	-0.03215	0.0410425	0.43343
TMEM200B	ENSG00000253304	1:29119429-29123903	120687	65	54	609	0.0407407	0.0381563	0.285641
SRSF4	ENSG00000116350	1:29147743-29181900	120687	98	88	290	0.0278352	0.0552207	0.61421
MECR	ENSG00000116353	1:29192657-29230942	120687	71	56	263	-0.0366823	0.0579794	0.526944
PTPRU	ENSG00000060656	1:29236516-29326813	120687	319	259	1258	-0.00816181	0.0266203	0.759148
MATN1	ENSG00000162510	1:30711277-30723585	120687	116	93	618	0.0326807	0.037879	0.388267
MATN1-AS1	ENSG00000186056	1:30718504-30726827	120687	49	40	404	0.0455309	0.0468074	0.330689
LAPTM5	ENSG00000162511	1:30732469-30757774	120687	55	42	279	0.118538	0.0562952	0.0352348
SDC3	ENSG00000162512	1:30869466-30908758	120687	104	90	379	0.0238368	0.0483217	0.621805
PUM1	ENSG00000134644	1:30931506-31065991	120687	141	103	424	-0.00724655	0.0456941	0.873993
NKAIN1	ENSG00000084628	1:31179745-31239887	120687	33	26	263	-0.150841	0.0579779	0.0092764
SNRNP40	ENSG00000060688	1:31259568-31296788	120687	60	47	171	-0.0581568	0.0718766	0.418446
ZCCHC17	ENSG00000121766	1:31296982-31364953	120687	29	21	46	0.01268	0.138511	0.927059
AL451070.1	ENSG00000229044	1:31333067-31346799	120687	18	13	21	-0.157508	0.204977	0.442241
FABP3	ENSG00000121769	1:31365253-31376850	120687	27	22	96	-0.114605	0.0958989	0.232062
SERINC2	ENSG00000168528	1:31409565-31434680	120687	144	125	1101	0.0369755	0.0284362	0.1935
LINC01226	ENSG00000284543	1:31506226-31583306	120687	30	24	221	0.016627	0.0632384	0.792608
AC114488.1	ENSG00000229167	1:31571585-31577898	120687	22	18	181	0.0462555	0.0698658	0.507931
TINAGL1	ENSG00000142910	1:31576485-31587686	120687	92	77	495	0.0412255	0.0423026	0.32979
HCRTR1	ENSG00000121764	1:31617686-31632518	120687	83	65	342	0.00052388	0.0508607	0.991782
PEF1	ENSG00000162517	1:31629866-31644896	120687	57	46	480	-0.045941	0.0429558	0.284847
PEF1-AS1	ENSG00000235790	1:31644049-31660162	120687	63	44	225	-0.0052159	0.0626748	0.933675
AC114488.2	ENSG00000264078	1:31644694-31649371	120687	5	3	3	-0.269697	0.54228	0.618949
COL16A1	ENSG00000084636	1:31652263-31704319	120687	313	259	1326	-0.022174	0.0259361	0.392581
ADGRB2	ENSG00000121753	1:31727117-31764893	120687	276	230	1048	0.0403719	0.0291399	0.165915
AL354919.2	ENSG00000254545	1:31789130-31791322	120687	23	22	88	0.0375657	0.10016	0.707619
SPOCD1	ENSG00000134668	1:31790422-31816051	120687	160	136	888	-0.0363539	0.0316354	0.250493
AL136115.2	ENSG00000269967	1:31851913-31921841	120687	11	7	20	-0.0534216	0.210039	0.799232
PTP4A2	ENSG00000184007	1:31906421-31944856	120687	11	7	20	-0.0534216	0.210039	0.799232
KHDRBS1	ENSG00000121774	1:32013868-32060850	120687	32	25	56	-0.192357	0.12554	0.125463
TMEM39B	ENSG00000121775	1:32072031-32102866	120687	97	73	245	0.0568854	0.0600669	0.343621
KPNA6	ENSG00000025800	1:32108056-32176563	120687	38	26	77	0.0544515	0.107071	0.611064
AL049795.2	ENSG00000250135	1:32170733-32176568	120687	3	2	2	0.518485	0.66415	0.434995
TXLNA	ENSG00000084652	1:32179675-32198285	120687	87	68	292	0.0202796	0.0550317	0.712495
DCDC2B	ENSG00000222046	1:32209094-32216196	120687	62	50	116	0.0399131	0.0872486	0.647338
TMEM234	ENSG00000160055	1:32214472-32222359	120687	28	23	53	-0.000250854	0.129044	0.998449
EIF3I	ENSG00000084623	1:32221077-32245397	120687	11	9	29	-0.126898	0.174434	0.46693
FAM167B	ENSG00000183615	1:32247222-32248856	120687	37	30	161	-0.0161261	0.0740723	0.827657
LCK	ENSG00000182866	1:32251239-32286165	120687	72	53	140	0.0201669	0.0794267	0.799569
HDAC1	ENSG00000116478	1:32292083-32333635	120687	64	51	108	0.113967	0.0904188	0.207513
MARCKSL1	ENSG00000175130	1:32333839-32336233	120687	34	28	130	0.113987	0.082421	0.166669
TSSK3	ENSG00000162526	1:32351521-32364312	120687	78	70	558	0.0602842	0.0398533	0.130368
FAM229A	ENSG00000225828	1:32361270-32364278	120687	78	70	558	0.0602842	0.0398533	0.130368
BSDC1	ENSG00000160058	1:32364633-32394731	120687	67	49	214	0.0118799	0.0642625	0.853335
AL033529.1	ENSG00000254553	1:32465057-32600792	120687	128	98	428	-0.0663854	0.0454804	0.144387
ZBTB8B	ENSG00000273274	1:32465072-32496686	120687	79	64	356	-0.090883	0.0498528	0.0682993
ZBTB8A	ENSG00000160062	1:32539427-32605941	120687	49	34	72	0.0548483	0.110724	0.620346
ZBTB8OS	ENSG00000176261	1:32600172-32650903	120687	37	26	86	0.0670396	0.101317	0.508176
RBBP4	ENSG00000162521	1:32651142-32686211	120687	7	6	6	0.107295	0.383455	0.779622
SYNC	ENSG00000162520	1:32679906-32703596	120687	69	55	375	0.0479434	0.0485777	0.323672
KIAA1522	ENSG00000162522	1:32741830-32774970	120687	108	90	532	0.043426	0.0408113	0.287298
YARS1	ENSG00000134684	1:32775237-32817380	120687	107	80	276	0.0822349	0.0566002	0.146249
S100PBP	ENSG00000116497	1:32816767-32858875	120687	68	55	289	0.0504556	0.0553158	0.361696
FNDC5	ENSG00000160097	1:32862268-32872482	120687	44	38	155	-0.0187043	0.0754904	0.804313
HPCA	ENSG00000121905	1:32885994-32898441	120687	69	58	348	-0.028929	0.0504215	0.566142
TMEM54	ENSG00000121900	1:32894594-32901438	120687	49	40	327	0.000918437	0.0520109	0.985911
AL031602.2	ENSG00000287691	1:32925454-32951638	120687	77	62	274	-0.0769168	0.056806	0.175728
RNF19B	ENSG00000116514	1:32936445-32964809	120687	107	86	428	-0.0451139	0.0454807	0.321229
AL020995.1	ENSG00000236065	1:32987075-33032469	120687	57	46	324	0.0648112	0.0522501	0.214827
AK2	ENSG00000004455	1:33007940-33080996	120687	61	49	331	0.0717524	0.0516961	0.165148
AZIN2	ENSG00000142920	1:33081104-33123492	120687	96	86	785	0.0197005	0.0336326	0.558039
TRIM62	ENSG00000116525	1:33145399-33182059	120687	96	84	486	0.0195588	0.042691	0.646847
AL662907.2	ENSG00000279179	1:33162851-33166298	120687	1	1	1	0.07744	0.939249	0.93429
ZNF362	ENSG00000160094	1:33256492-33300719	120687	51	40	233	0.0684176	0.0615912	0.266639
A3GALT2	ENSG00000184389	1:33306766-33321098	120687	91	75	633	-0.0285585	0.0374298	0.44547
AL513327.1	ENSG00000225313	1:33307348-33349245	120687	63	54	236	-0.07096	0.0611992	0.246255
PHC2	ENSG00000134686	1:33323623-33431052	120687	112	102	536	0.00299554	0.0406596	0.94127
PHC2-AS1	ENSG00000233246	1:33350352-33363245	120687	21	17	138	0.0179051	0.0799996	0.822901
ZSCAN20	ENSG00000121903	1:33472645-33496507	120687	140	120	582	-0.0521039	0.0390269	0.181852
CSMD2	ENSG00000121904	1:33513999-34165842	120687	719	594	2684	-0.0241646	0.0183345	0.187508
HMGB4	ENSG00000176256	1:33860475-33864791	120687	48	37	222	0.133149	0.0630949	0.0348325
C1orf94	ENSG00000142698	1:34166883-34219131	120687	102	89	433	0.0861776	0.0452177	0.0566714
SMIM12	ENSG00000163866	1:34712737-34859755	120687	224	185	1271	-0.0077562	0.0264853	0.769637
GJB5	ENSG00000189280	1:34755047-34758512	120687	66	52	348	0.00978596	0.0504216	0.846111
AL121988.1	ENSG00000255811	1:34761426-34788097	120687	85	74	488	-0.00547329	0.0426038	0.897777
GJB3	ENSG00000188910	1:34781214-34786369	120687	85	74	488	-0.00547329	0.0426038	0.897777
GJA4	ENSG00000187513	1:34792999-34795747	120687	56	46	390	-0.0626145	0.0476372	0.18871
DLGAP3	ENSG00000116544	1:34865436-34929650	120687	146	117	403	-0.0821856	0.0468648	0.0794864
AC114490.2	ENSG00000284773	1:34974356-34985313	120687	24	20	81	0.179237	0.104394	0.085994
AC114490.1	ENSG00000271741	1:34981533-35031741	120687	230	192	1244	0.0105243	0.0267681	0.694197
TMEM35B	ENSG00000243749	1:34981535-34985353	120687	24	20	81	0.179237	0.104394	0.085994
ZMYM6	ENSG00000163867	1:34986165-35031945	120687	206	172	1163	-0.00134667	0.0276753	0.96119
ZMYM1	ENSG00000197056	1:35032172-35115859	120687	131	107	326	-0.0257287	0.0520903	0.621359
SFPQ	ENSG00000116560	1:35176378-35193145	120687	94	78	329	-0.069537	0.0518526	0.179904
ZMYM4	ENSG00000146463	1:35268709-35422058	120687	98	81	383	-0.076908	0.048069	0.10961
ZMYM4-AS1	ENSG00000227409	1:35358822-35366077	120687	14	12	43	-0.0803299	0.143259	0.57498
KIAA0319L	ENSG00000142687	1:35433492-35557950	120687	156	121	283	-0.0478419	0.0558977	0.392063
NCDN	ENSG00000020129	1:35557473-35567274	120687	43	31	65	0.133635	0.11653	0.25147
TFAP2E-AS1	ENSG00000239636	1:35569813-35577729	120687	22	20	154	0.071398	0.0757346	0.345814
TFAP2E	ENSG00000116819	1:35573314-35595328	120687	106	95	605	0.043709	0.0382816	0.253547
PSMB2	ENSG00000126067	1:35599541-35641526	120687	30	25	64	0.25697	0.117434	0.0286551
C1orf216	ENSG00000142686	1:35713877-35718894	120687	57	48	175	-0.181288	0.0710499	0.010724
CLSPN	ENSG00000092853	1:35720218-35769978	120687	214	175	1053	0.0131773	0.0290715	0.650352
AL354864.1	ENSG00000232335	1:35739389-35743576	120687	18	17	107	0.005484	0.0908405	0.951861
AGO4	ENSG00000134698	1:35808016-35857890	120687	101	77	289	-0.0715133	0.0553156	0.196072
AGO1	ENSG00000092847	1:35869808-35930532	120687	67	53	78	-0.0575829	0.106383	0.588314
AGO3	ENSG00000126070	1:35930718-36072500	120687	66	47	119	0.0280128	0.0861429	0.745037
AL138787.2	ENSG00000271554	1:35992109-36013630	120687	9	7	63	-0.0836401	0.118364	0.479795
TEKT2	ENSG00000092850	1:36084094-36088275	120687	106	87	490	-0.0823658	0.0425165	0.0527126
ADPRS	ENSG00000116863	1:36088892-36093932	120687	77	63	456	-0.00708866	0.0440675	0.872204
COL8A2	ENSG00000171812	1:36095239-36125222	120687	50	43	192	0.0166091	0.0678381	0.806584
TRAPPC3	ENSG00000054116	1:36136570-36156053	120687	35	25	159	-0.0298532	0.074536	0.688773
MAP7D1	ENSG00000116871	1:36155579-36180849	120687	197	159	1070	0.0281575	0.0288416	0.328925
THRAP3	ENSG00000054118	1:36224432-36305357	120687	109	88	300	0.00993409	0.0542948	0.854825
SH3D21	ENSG00000214193	1:36306368-36329340	120687	122	100	600	0.031381	0.0384401	0.414294
EVA1B	ENSG00000142694	1:36322031-36324154	120687	42	32	62	-0.115615	0.119314	0.332547
STK40	ENSG00000196182	1:36339624-36385924	120687	88	75	253	-0.0241849	0.0591118	0.682438
LSM10	ENSG00000181817	1:36391238-36397908	120687	25	20	129	-0.0540611	0.08274	0.513508
OSCP1	ENSG00000116885	1:36415827-36450451	120687	83	64	337	0.0128614	0.0512355	0.801795
MRPS15	ENSG00000116898	1:36455718-36464384	120687	54	47	374	-0.0659974	0.0486423	0.174848
CSF3R	ENSG00000119535	1:36466043-36483278	120687	67	56	185	0.0697595	0.0691074	0.312765
GRIK3	ENSG00000163873	1:36795527-37034515	120687	147	109	353	-0.0158007	0.0500642	0.752299
ZC3H12A	ENSG00000163874	1:37474580-37484377	120687	84	72	315	-0.00456887	0.0529897	0.93129
MEAF6	ENSG00000163875	1:37489993-37514766	120687	32	29	38	-0.0421844	0.15239	0.781919
SNIP1	ENSG00000163877	1:37534449-37554293	120687	64	47	144	0.0229764	0.0783171	0.769235
DNALI1	ENSG00000163879	1:37556919-37566857	120687	39	33	204	0.126196	0.0658149	0.0551834
GNL2	ENSG00000134697	1:37566816-37595937	120687	173	136	636	0.014773	0.037342	0.69239
RSPO1	ENSG00000169218	1:37611350-37634892	120687	65	55	164	-0.0251816	0.0733926	0.731516
C1orf109	ENSG00000116922	1:37681570-37692249	120687	18	13	43	0.167944	0.143258	0.241071
CDCA8	ENSG00000134690	1:37692481-37709719	120687	63	52	406	-0.0075246	0.0466925	0.871974
EPHA10	ENSG00000183317	1:37713880-37765133	120687	236	200	949	-0.00585226	0.0306098	0.848377
MANEAL	ENSG00000185090	1:37793847-37801137	120687	95	75	294	-0.00453872	0.0548447	0.934046
AL929472.3	ENSG00000233728	1:37799720-37800879	120687	40	29	122	-0.00855144	0.0850783	0.919937
YRDC	ENSG00000196449	1:37802945-37808208	120687	64	56	162	-0.0692783	0.0738434	0.348152
C1orf122	ENSG00000197982	1:37806979-37809454	120687	78	65	221	-0.089051	0.0632379	0.159074
MTF1	ENSG00000188786	1:37809574-37859592	120687	56	42	110	0.0575698	0.0895942	0.520509
INPP5B	ENSG00000204084	1:37860697-37947057	120687	170	133	847	-0.0178175	0.0323866	0.582217
SF3A3	ENSG00000183431	1:37956975-37990075	120687	35	26	84	-0.0750231	0.102515	0.464277
FHL3	ENSG00000183386	1:37996770-38005606	120687	65	51	235	-0.0434708	0.0613292	0.478442
UTP11	ENSG00000183520	1:38009258-38024820	120687	66	59	359	0.000798603	0.0496453	0.987166
POU3F1	ENSG00000185668	1:38043829-38046793	120687	53	48	287	-0.051443	0.0555077	0.354045
RRAGC	ENSG00000116954	1:38838198-38859772	120687	27	20	136	-0.0282546	0.080585	0.725875
AL139260.2	ENSG00000273637	1:38839333-38874494	120687	40	31	164	0.0455712	0.0733925	0.534649
AL139260.1	ENSG00000228436	1:38859912-38965038	120687	153	118	603	0.00956637	0.0383449	0.802988
MYCBP	ENSG00000214114	1:38862493-38873368	120687	13	11	28	0.40373	0.177517	0.0229472
AL139260.3	ENSG00000274944	1:38864501-38881617	120687	103	85	336	-0.0181802	0.0513115	0.723106
GJA9	ENSG00000131233	1:38874069-38881587	120687	90	74	308	-0.0566164	0.0535866	0.290722
RHBDL2	ENSG00000158315	1:38885807-38941830	120687	50	33	268	0.041788	0.0574372	0.466894
AKIRIN1	ENSG00000174574	1:38991276-39006059	120687	44	35	51	0.0320905	0.131548	0.807274
NDUFS5	ENSG00000168653	1:39026318-39034636	120687	21	15	48	-0.11557	0.135595	0.394037
MACF1	ENSG00000127603	1:39081316-39487177	120687	1212	969	4663	-0.00521083	0.0140282	0.7103
AL442071.2	ENSG00000287422	1:39226670-39238620	120687	2	1	1	-0.527975	0.939248	0.574031
AL442071.1	ENSG00000226438	1:39249838-39257649	120687	26	22	112	0.136086	0.0887907	0.125361
BMP8A	ENSG00000183682	1:39491636-39529869	120687	92	79	681	0.0109629	0.0360939	0.761332
PPIEL	ENSG00000243970	1:39522280-39559671	120687	43	36	160	0.0550573	0.0743029	0.458703
PABPC4	ENSG00000090621	1:39560709-39576790	120687	93	74	198	0.0892043	0.0668036	0.181771
PABPC4-AS1	ENSG00000228060	1:39565052-39573860	120687	58	41	135	0.0868207	0.0808822	0.283082
HEYL	ENSG00000163909	1:39623435-39639643	120687	74	66	444	-0.00148559	0.0446568	0.973462
NT5C1A	ENSG00000116981	1:39659121-39672038	120687	90	76	490	0.031688	0.0425171	0.45609
HPCAL4	ENSG00000116983	1:39678648-39691485	120687	44	32	194	-0.0313129	0.0674881	0.642665
PPIE	ENSG00000084072	1:39692182-39763914	120687	75	64	315	-0.0657692	0.0529893	0.21454
BMP8B	ENSG00000116985	1:39757182-39788865	120687	67	60	369	-0.0909291	0.0489694	0.0633314
TRIT1	ENSG00000043514	1:39838110-39883511	120687	86	68	529	-0.00761737	0.0409265	0.852348
MYCL	ENSG00000116990	1:39895426-39902256	120687	59	46	383	-9.43109e-05	0.0480695	0.998435
MYCL-AS1	ENSG00000236546	1:39897745-39899098	120687	14	12	54	0.152214	0.127843	0.233799
MFSD2A	ENSG00000168389	1:39955112-39969968	120687	67	48	398	-0.0384229	0.0471578	0.415203
CAP1	ENSG00000131236	1:40040233-40072649	120687	64	53	311	-0.00901767	0.0533284	0.865721
PPT1	ENSG00000131238	1:40072710-40097260	120687	54	48	417	-0.0222276	0.0460746	0.629503
RLF	ENSG00000117000	1:40161387-40240921	120687	132	107	478	-0.0109347	0.0430454	0.799474
TMCO2	ENSG00000188800	1:40245947-40251684	120687	31	24	86	-0.081379	0.101317	0.421854
ZMPSTE24	ENSG00000084073	1:40258041-40294180	120687	83	64	309	0.0159354	0.0535003	0.765813
COL9A2	ENSG00000049089	1:40300489-40317813	120687	160	126	701	-0.0680585	0.0355777	0.0557541
SMAP2	ENSG00000084070	1:40344850-40423326	120687	54	45	118	0.217888	0.0865045	0.0117754
ZFP69B	ENSG00000187801	1:40450102-40463718	120687	89	79	416	-0.0663121	0.0461294	0.15057
ZFP69	ENSG00000187815	1:40477290-40496343	120687	78	66	340	0.0707089	0.0510092	0.165686
AL603839.3	ENSG00000238287	1:40493157-40508661	120687	54	47	309	0.0842001	0.0534998	0.115524
EXO5	ENSG00000164002	1:40508741-40516556	120687	48	38	191	-0.105287	0.0680145	0.121622
AL603839.1	ENSG00000227278	1:40514461-40515057	120687	21	15	115	-0.0834018	0.0876265	0.341205
ZNF684	ENSG00000117010	1:40531573-40548167	120687	42	34	290	-0.003889	0.0552207	0.943854
RIMS3	ENSG00000117016	1:40620680-40665682	120687	81	67	239	0.089084	0.0608144	0.142962
NFYC	ENSG00000066136	1:40691648-40771603	120687	55	40	165	0.0341764	0.0731701	0.640442
KCNQ4	ENSG00000117013	1:40783787-40840452	120687	154	128	535	0.0033999	0.0406974	0.933422
CITED4	ENSG00000179862	1:40861054-40862363	120687	39	30	73	-0.126768	0.109963	0.248983
CTPS1	ENSG00000171793	1:40979688-41012565	120687	64	48	143	-0.12871	0.0785893	0.101472
SLFNL1-AS1	ENSG00000281207	1:41014590-41043890	120687	116	102	667	-0.0391635	0.0364685	0.282868
SLFNL1	ENSG00000171790	1:41015597-41023237	120687	89	78	560	-0.0430105	0.0397826	0.279635
SCMH1	ENSG00000010803	1:41027200-41242154	120687	92	74	246	-0.10057	0.0599445	0.0934005
FOXO6	ENSG00000204060	1:41361922-41383590	120687	39	29	76	0.0758585	0.107773	0.48151
EDN2	ENSG00000127129	1:41478775-41484683	120687	34	28	381	-0.0083347	0.0481951	0.862701
HIVEP3	ENSG00000127124	1:41506365-42035925	120687	151	127	533	0.0656299	0.0407729	0.107476
AC119676.1	ENSG00000284895	1:41585306-41628816	120687	2	1	1	0.754114	0.939246	0.422037
GUCA2B	ENSG00000044012	1:42153410-42155820	120687	20	16	48	-0.131447	0.135595	0.332339
GUCA2A	ENSG00000197273	1:42162690-42164745	120687	24	23	282	0.0688689	0.0559963	0.218741
FOXJ3	ENSG00000198815	1:42176539-42335877	120687	57	42	89	0.141258	0.0995957	0.1561
RIMKLA	ENSG00000177181	1:42380792-42424232	120687	69	59	229	-0.00706656	0.062126	0.909439
ZMYND12	ENSG00000066185	1:42430329-42456253	120687	74	60	322	0.00758425	0.052412	0.884944
PPCS	ENSG00000127125	1:42456117-42473385	120687	37	31	294	0.0134789	0.0548447	0.805864
CCDC30	ENSG00000186409	1:42463221-42657190	120687	130	110	513	-0.0185424	0.0415571	0.65546
PPIH	ENSG00000171960	1:42658335-42676758	120687	24	17	204	-0.0505894	0.0658158	0.4421
AC098484.4	ENSG00000285728	1:42658687-42682160	120687	21	16	203	-0.0519285	0.0659774	0.431244
YBX1	ENSG00000065978	1:42682418-42703805	120687	31	24	96	-0.0139254	0.0958994	0.884546
CLDN19	ENSG00000164007	1:42733093-42740254	120687	58	43	300	0.0675871	0.0542945	0.213196
P3H1	ENSG00000117385	1:42746335-42767084	120687	139	123	559	-0.0150604	0.0398181	0.70526
C1orf50	ENSG00000164008	1:42767249-42779491	120687	47	42	254	0.0228568	0.0589955	0.698436
AC098484.3	ENSG00000283580	1:42767292-42794493	120687	71	62	298	0.053012	0.0544761	0.330491
TMEM269	ENSG00000274386	1:42785007-42816619	120687	44	38	109	0.0764192	0.0900037	0.395844
SVBP	ENSG00000177868	1:42807052-42817397	120687	9	7	10	-0.200309	0.297027	0.50007
ERMAP	ENSG00000164010	1:42817122-42844991	120687	75	63	293	0.0359325	0.0549379	0.513075
AL512353.1	ENSG00000228192	1:42832522-42846422	120687	52	47	179	0.00815098	0.0702546	0.907636
ZNF691	ENSG00000164011	1:42846573-42852477	120687	45	38	263	-0.00900136	0.0579795	0.876624
SLC2A1	ENSG00000117394	1:42925353-42958893	120687	42	37	110	0.0918016	0.0895939	0.305533
FAM183A	ENSG00000186973	1:43145153-43156396	120687	27	21	186	-0.0115701	0.0689219	0.866683
EBNA1BP2	ENSG00000117395	1:43164175-43270936	120687	316	271	1479	-0.000925689	0.0245738	0.969951
CFAP57	ENSG00000243710	1:43172330-43254358	120687	247	209	1299	0.0100225	0.0262014	0.702078
TMEM125	ENSG00000179178	1:43269983-43274002	120687	50	42	333	0.054795	0.0515412	0.287723
C1orf210	ENSG00000253313	1:43281877-43285617	120687	22	17	103	-0.0940025	0.0925857	0.309962
TIE1	ENSG00000066056	1:43300982-43323108	120687	262	223	1026	0.0231248	0.0294481	0.432294
MPL	ENSG00000117400	1:43337818-43354466	120687	114	96	622	0.0188769	0.0377577	0.617111
CDC20	ENSG00000117399	1:43358981-43363203	120687	104	82	293	-0.00715718	0.054938	0.896347
SZT2	ENSG00000198198	1:43389882-43454247	120687	669	545	1966	-0.0045001	0.0213577	0.83312
SZT2-AS1	ENSG00000229372	1:43447776-43448644	120687	42	41	151	0.0333391	0.0764825	0.662906
PTPRF	ENSG00000142949	1:43525187-43623666	120687	434	351	1648	-0.0171115	0.0232962	0.462633
AL451062.2	ENSG00000284989	1:43650149-43931014	120687	132	109	593	0.0053413	0.0386653	0.890128
KDM4A	ENSG00000066135	1:43650149-43705518	120687	132	109	593	0.0053413	0.0386653	0.890128
KDM4A-AS1	ENSG00000236200	1:43685123-43708138	120687	54	42	91	0.0261962	0.0984967	0.79027
ARTN	ENSG00000117407	1:43933320-43937240	120687	25	22	70	-0.0673862	0.112294	0.548447
IPO13	ENSG00000117408	1:43946950-43968022	120687	97	77	272	-0.0532556	0.0570142	0.350264
AL357079.2	ENSG00000285649	1:43968351-43974821	120687	93	75	527	0.00782268	0.0410038	0.848698
DPH2	ENSG00000132768	1:43970000-43973369	120687	93	75	527	0.00782268	0.0410038	0.848698
B4GALT2	ENSG00000117411	1:43978943-43991170	120687	64	50	328	0.0409834	0.0519316	0.430007
CCDC24	ENSG00000159214	1:43991359-43996528	120687	59	51	368	-0.0168764	0.0490363	0.730726
SLC6A9	ENSG00000196517	1:43991500-44031467	120687	149	124	582	-0.0430796	0.039027	0.269661
KLF17	ENSG00000171872	1:44118821-44135140	120687	51	39	165	0.0746264	0.0731698	0.307773
DMAP1	ENSG00000178028	1:44213455-44220681	120687	96	74	452	-0.0308011	0.0442612	0.486496
ERI3	ENSG00000117419	1:44221070-44355260	120687	30	19	50	0.0366166	0.132857	0.782848
RNF220	ENSG00000187147	1:44405194-44651724	120687	94	82	510	-0.0645341	0.0416782	0.121529
TMEM53	ENSG00000126106	1:44635238-44674481	120687	101	88	600	-0.0382519	0.03844	0.319685
ARMH1	ENSG00000198520	1:44674692-44725591	120687	88	75	428	0.0536451	0.0454806	0.238193
KIF2C	ENSG00000142945	1:44739818-44767767	120687	119	101	533	-0.0116295	0.0407733	0.775472
AL592166.1	ENSG00000225721	1:44759037-44775810	120687	60	51	389	-0.00417453	0.0476985	0.930259
RPS8	ENSG00000142937	1:44775251-44778779	120687	20	18	86	0.164991	0.101316	0.103424
BEST4	ENSG00000142959	1:44783585-44788170	120687	96	83	383	0.0219735	0.0480695	0.647586
PLK3	ENSG00000173846	1:44800377-44805990	120687	109	85	419	0.00643849	0.045965	0.888602
BTBD19	ENSG00000222009	1:44808482-44815585	120687	29	24	69	-0.0391647	0.113104	0.729139
PTCH2	ENSG00000117425	1:44819844-44843253	120687	232	190	811	-0.0341332	0.0330926	0.302332
EIF2B3	ENSG00000070785	1:44850522-44986722	120687	65	55	320	0.0388729	0.052575	0.459676
HECTD3	ENSG00000126107	1:45002540-45011324	120687	81	68	319	0.0105254	0.0526573	0.84157
UROD	ENSG00000126088	1:45010950-45015575	120687	67	55	158	-0.115421	0.0747705	0.122667
ZSWIM5	ENSG00000162415	1:45016399-45306209	120687	188	157	607	-0.0163806	0.038219	0.668215
HPDL	ENSG00000186603	1:45326895-45328679	120687	81	63	210	-0.0607444	0.0648703	0.349068
MUTYH	ENSG00000132781	1:45329163-45340893	120687	7	5	9	-0.0206526	0.313093	0.947407
AL451136.1	ENSG00000288208	1:45329262-45491155	120687	242	197	1133	0.0228254	0.0280357	0.415555
TOE1	ENSG00000132773	1:45340052-45343973	120687	107	87	620	0.0343472	0.0378181	0.363762
TESK2	ENSG00000070759	1:45343883-45491163	120687	132	109	512	0.00709596	0.0415975	0.864549
MMACHC	ENSG00000132763	1:45500300-45513382	120687	89	73	706	-0.0435809	0.0354526	0.218969
PRDX1	ENSG00000117450	1:45510914-45542732	120687	51	42	99	0.0598774	0.0944363	0.526047
AKR1A1	ENSG00000117448	1:45550543-45570049	120687	76	67	652	-0.00386248	0.0368834	0.916597
NASP	ENSG00000132780	1:45583846-45618904	120687	75	60	171	0.0587709	0.0718766	0.413549
CCDC17	ENSG00000159588	1:45620044-45624057	120687	75	61	389	0.00686268	0.0476985	0.885598
GPBP1L1	ENSG00000159592	1:45627304-45688113	120687	98	70	393	0.0195945	0.0474559	0.679681
TMEM69	ENSG00000159596	1:45688181-45694436	120687	34	26	136	-0.0955435	0.0805845	0.235768
IPP	ENSG00000197429	1:45694324-45750653	120687	114	94	568	0.0106139	0.0395029	0.788171
MAST2	ENSG00000086015	1:45786987-46036122	120687	403	338	1676	-0.0094095	0.0231035	0.683806
PIK3R3	ENSG00000117461	1:46040140-46133036	120687	120	90	239	0.0359491	0.0608149	0.554438
P3R3URF-PIK3R3	ENSG00000278139	1:46043661-46176488	120687	120	90	239	0.0359491	0.0608149	0.554438
TSPAN1	ENSG00000117472	1:46175073-46185962	120687	57	37	250	0.0239363	0.0594646	0.687294
POMGNT1	ENSG00000085998	1:46188682-46220305	120687	195	164	780	0.0507035	0.0337393	0.13289
LURAP1	ENSG00000171357	1:46203334-46221256	120687	49	39	94	-0.007847	0.0969135	0.935467
RAD54L	ENSG00000085999	1:46246461-46278480	120687	171	135	896	0.0175331	0.0314951	0.577737
LRRC41	ENSG00000132128	1:46261196-46303616	120687	204	159	1001	0.00600828	0.0298106	0.84027
UQCRH	ENSG00000173660	1:46303698-46316776	120687	15	14	41	-0.258627	0.146708	0.077924
NSUN4	ENSG00000117481	1:46340177-46365152	120687	8	6	12	-0.32393	0.271149	0.232221
FAAH	ENSG00000117480	1:46394317-46413848	120687	122	97	319	0.00990442	0.0526573	0.850804
DMBX1	ENSG00000197587	1:46489836-46516216	120687	85	76	311	0.168026	0.0533263	0.00162769
MKNK1-AS1	ENSG00000269956	1:46538611-46570255	120687	28	22	111	-0.0899837	0.0891898	0.313022
KNCN	ENSG00000162456	1:46545641-46551647	120687	28	22	111	-0.0899837	0.0891898	0.313022
MKNK1	ENSG00000079277	1:46557407-46616843	120687	84	70	335	0.0239112	0.0513878	0.64171
MOB3C	ENSG00000142961	1:46607715-46616884	120687	61	52	223	0.0157215	0.0629547	0.802798
ATPAF1	ENSG00000123472	1:46632737-46673867	120687	80	69	510	0.0347202	0.0416785	0.404817
TEX38	ENSG00000186118	1:46668855-46673594	120687	42	34	361	0.027362	0.049508	0.580483
EFCAB14-AS1	ENSG00000228237	1:46674036-46692098	120687	34	28	144	-0.0784054	0.0783168	0.316763
EFCAB14	ENSG00000159658	1:46674659-46719146	120687	90	78	329	-0.0597491	0.0518527	0.249204
CYP4B1	ENSG00000142973	1:46757838-46819413	120687	121	103	1066	-0.00119248	0.0288953	0.967081
CYP4A11	ENSG00000187048	1:46929177-46941484	120687	119	96	546	-0.0282635	0.0402871	0.482958
CYP4X1	ENSG00000186377	1:47023669-47050751	120687	81	71	243	0.0217564	0.0603133	0.718307
CYP4Z1	ENSG00000186160	1:47067231-47118318	120687	102	85	362	-0.0224057	0.0494398	0.65041
CYP4A22-AS1	ENSG00000225506	1:47096653-47179271	120687	147	122	654	-0.0384449	0.0368271	0.296518
CYP4A22	ENSG00000162365	1:47137435-47149735	120687	92	79	488	-0.0373454	0.0426037	0.380717
PDZK1IP1	ENSG00000162366	1:47183582-47191044	120687	29	25	132	0.120711	0.0817948	0.140002
TAL1	ENSG00000162367	1:47216290-47232220	120687	62	46	318	-0.0279648	0.0527397	0.595945
AL135960.1	ENSG00000226252	1:47225797-47230750	120687	2	1	13	-0.0222195	0.260514	0.93203
STIL	ENSG00000123473	1:47250139-47314147	120687	200	162	918	-0.00928574	0.0311183	0.765397
CMPK1	ENSG00000162368	1:47333797-47378839	120687	13	7	11	-0.0103814	0.283206	0.970759
FOXE3	ENSG00000186790	1:47416285-47418052	120687	79	71	300	-0.0125255	0.0542948	0.817553
FOXD2	ENSG00000186564	1:47438044-47440691	120687	80	66	206	-0.0286767	0.0654962	0.661504
TRABD2B	ENSG00000269113	1:47760528-47997385	120687	96	75	156	0.0206524	0.0752484	0.783734
SLC5A9	ENSG00000117834	1:48222685-48248644	120687	193	162	1087	0.0327112	0.0286172	0.253012
AL109659.2	ENSG00000272491	1:48227888-48229561	120687	36	28	198	-0.0103341	0.066804	0.877064
SPATA6	ENSG00000132122	1:48295373-48472208	120687	81	67	344	0.0891652	0.0507124	0.0787043
AGBL4	ENSG00000186094	1:48532854-50023954	120687	178	142	603	0.0146159	0.0383449	0.703078
BEND5	ENSG00000162373	1:48727519-48776969	120687	61	50	246	0.00681292	0.0599452	0.909513
AC099788.1	ENSG00000229846	1:49025595-49187585	120687	18	13	48	-0.190029	0.135594	0.161079
ELAVL4	ENSG00000162374	1:50024029-50203772	120687	48	38	73	0.230812	0.109962	0.035815
DMRTA2	ENSG00000142700	1:50417550-50423443	120687	84	72	302	0.0280183	0.0541152	0.604631
FAF1	ENSG00000185104	1:50437028-50960267	120687	82	61	133	0.103057	0.0814872	0.205979
CDKN2C	ENSG00000123080	1:50960745-50974634	120687	18	11	19	-0.0600533	0.215494	0.780493
C1orf185	ENSG00000204006	1:51102221-51148086	120687	27	23	96	0.0114617	0.0958994	0.904865
RNF11	ENSG00000123091	1:51236273-51273447	120687	12	7	11	-0.275923	0.283205	0.329914
TTC39A	ENSG00000085831	1:51287258-51345116	120687	94	76	354	0.0266712	0.0499936	0.593693
EPS15	ENSG00000085832	1:51354263-51519266	120687	168	134	504	-0.0566798	0.0419246	0.176393
OSBPL9	ENSG00000117859	1:51577179-51798427	120687	106	80	280	0.101605	0.0561951	0.0705954
NRDC	ENSG00000078618	1:51789191-51878937	120687	157	120	601	0.00923599	0.0384083	0.809967
AL050343.2	ENSG00000266993	1:51793934-51799154	120687	13	8	113	0.143897	0.0883972	0.103557
RAB3B	ENSG00000169213	1:51907956-51990700	120687	47	38	207	0.0376253	0.065338	0.564713
TXNDC12	ENSG00000117862	1:52020131-52055191	120687	33	31	144	0.0202424	0.0783171	0.796046
AL445685.3	ENSG00000285839	1:52020153-52033350	120687	25	24	127	0.00420845	0.0833884	0.959749
AL445685.1	ENSG00000223390	1:52033391-52044279	120687	5	5	10	0.153857	0.297027	0.604466
BTF3L4	ENSG00000134717	1:52056199-52090716	120687	6	4	11	-0.0980518	0.283206	0.729177
ZFYVE9	ENSG00000157077	1:52142089-52348671	120687	198	162	808	-0.0254973	0.0331536	0.441854
CC2D1B	ENSG00000154222	1:52345723-52366205	120687	211	187	1165	0.044718	0.0276514	0.105834
ORC1	ENSG00000085840	1:52372829-52404423	120687	172	135	744	0.0215445	0.034541	0.5328
PRPF38A	ENSG00000134748	1:52404602-52420836	120687	50	38	125	0.170335	0.0840507	0.0427063
TUT4	ENSG00000134744	1:52408282-52553487	120687	232	182	725	0.0197994	0.0349879	0.571466
GPX7	ENSG00000116157	1:52602371-52609051	120687	42	35	292	-0.0772017	0.0550313	0.160656
SHISAL2A	ENSG00000182183	1:52633168-52669683	120687	41	29	149	-0.0565887	0.0769933	0.46235
COA7	ENSG00000162377	1:52684449-52698347	120687	34	26	39	0.155815	0.150423	0.300276
ZYG11B	ENSG00000162378	1:52726453-52827336	120687	75	55	105	-0.0560888	0.0917007	0.540769
ZYG11A	ENSG00000203995	1:52842511-52894998	120687	123	108	504	0.011306	0.0419249	0.787412
AC099677.3	ENSG00000242391	1:52881216-52881730	120687	9	9	123	-0.131937	0.0847312	0.11944
ECHDC2	ENSG00000121310	1:52895910-52927212	120687	104	88	584	0.0277258	0.0389605	0.476689
SCP2	ENSG00000116171	1:52927276-53051698	120687	97	87	291	0.0371408	0.0551259	0.500473
PODN	ENSG00000174348	1:53062052-53085501	120687	157	143	849	-0.0260761	0.0323487	0.420188
AL445183.1	ENSG00000232993	1:53069938-53085502	120687	148	136	797	-0.0360641	0.03338	0.279959
SLC1A7	ENSG00000162383	1:53087179-53142638	120687	110	96	608	0.0305977	0.0381876	0.422989
AL445183.2	ENSG00000235563	1:53114576-53118609	120687	20	19	61	0.280956	0.120286	0.0195049
CPT2	ENSG00000157184	1:53196792-53214197	120687	14	12	142	-0.0318261	0.078866	0.686546
CZIB	ENSG00000162384	1:53214099-53220634	120687	34	25	70	0.0688422	0.112294	0.53984
MAGOH	ENSG00000162385	1:53226900-53238518	120687	9	6	6	-0.423003	0.383453	0.269965
LRP8	ENSG00000157193	1:53242364-53328469	120687	179	144	1119	0.0427983	0.0282087	0.129215
AL355483.1	ENSG00000228838	1:53288024-53289706	120687	7	7	12	0.0121564	0.27115	0.964241
DMRTB1	ENSG00000143006	1:53459399-53467488	120687	74	63	750	-0.0164778	0.0344034	0.631968
GLIS1	ENSG00000174332	1:53506237-53738106	120687	206	177	977	0.0222396	0.0301714	0.461056
NDC1	ENSG00000058804	1:53765478-53838463	120687	120	98	276	-0.0133759	0.0566006	0.813184
YIPF1	ENSG00000058799	1:53851719-53889798	120687	57	47	220	-0.0524149	0.0633815	0.408251
DIO1	ENSG00000211452	1:53891239-53911086	120687	25	22	172	-0.114959	0.0716671	0.108698
HSPB11	ENSG00000081870	1:53916574-53945699	120687	14	11	18	-0.119647	0.221398	0.588909
LRRC42	ENSG00000116212	1:53946085-53968168	120687	113	80	275	0.0234738	0.0567032	0.678892
LDLRAD1	ENSG00000203985	1:54007298-54018186	120687	48	41	184	-0.124733	0.069294	0.0718523
TMEM59	ENSG00000116209	1:54026681-54053504	120687	44	42	237	-0.0675127	0.0610702	0.268946
TCEANC2	ENSG00000116205	1:54053584-54112519	120687	35	31	164	-0.0470333	0.0733925	0.521622
AL357673.1	ENSG00000256407	1:54132686-54200073	120687	153	128	688	-0.00523315	0.0359109	0.884138
CDCP2	ENSG00000157211	1:54132968-54153770	120687	80	64	297	0.00748905	0.0545677	0.890838
AL357673.2	ENSG00000280425	1:54137746-54142980	120687	45	35	181	0.0701955	0.0698656	0.315031
CYB5RL	ENSG00000215883	1:54169651-54200036	120687	73	64	391	-0.0148785	0.0475768	0.754488
MRPL37	ENSG00000116221	1:54184041-54225464	120687	106	99	652	-0.0456026	0.0368832	0.216308
SSBP3	ENSG00000157216	1:54225433-54413479	120687	57	37	142	0.065597	0.0788659	0.405548
ACOT11	ENSG00000162390	1:54542257-54639192	120687	230	183	904	0.0435071	0.0313562	0.165286
FAM151A	ENSG00000162391	1:54609181-54623556	120687	131	98	458	-0.0285196	0.0439715	0.516601
AL590093.1	ENSG00000230728	1:54621477-54628438	120687	2	2	7	-0.177282	0.355011	0.617519
MROH7	ENSG00000184313	1:54641754-54710266	120687	238	206	902	0.0177571	0.0313909	0.571614
MROH7-TTC4	ENSG00000271723	1:54641786-54742308	120687	302	262	1132	-0.0118697	0.028048	0.672155
TTC4	ENSG00000243725	1:54715861-54742657	120687	64	56	233	-0.136424	0.0615902	0.026758
PARS2	ENSG00000162396	1:54756898-54764523	120687	109	87	262	0.0292425	0.0580898	0.614682
TTC22	ENSG00000006555	1:54779712-54801323	120687	125	96	509	0.0574702	0.041719	0.168341
LEXM	ENSG00000162398	1:54806063-54842252	120687	83	68	326	0.0527989	0.0520901	0.310771
DHCR24	ENSG00000116133	1:54849627-54887195	120687	102	88	289	0.0410918	0.0553158	0.457568
AC096536.3	ENSG00000287724	1:54874672-54883664	120687	13	12	37	0.099794	0.154434	0.518156
AC096536.2	ENSG00000242396	1:54886875-54888001	120687	14	12	12	-0.0572402	0.27115	0.832808
TMEM61	ENSG00000143001	1:54980628-54992288	120687	30	24	150	0.123796	0.0767359	0.106686
AL590440.1	ENSG00000233271	1:54980950-54992274	120687	30	24	150	0.123796	0.0767359	0.106686
BSND	ENSG00000162399	1:54998933-55017172	120687	49	42	227	-0.0377015	0.0623985	0.545708
PCSK9	ENSG00000169174	1:55039447-55064852	120687	157	128	560	-0.0132376	0.0397827	0.739325
USP24	ENSG00000162402	1:55066359-55215364	120687	255	191	482	-0.0225982	0.0428671	0.598076
AC119674.2	ENSG00000284686	1:56173433-56524495	120687	30	24	77	0.0288835	0.107071	0.787344
PLPP3	ENSG00000162407	1:56494761-56645301	120687	43	34	112	-0.0150614	0.0887915	0.865304
PRKAA2	ENSG00000162409	1:56645314-56715335	120687	85	59	296	-0.0112758	0.0546596	0.836564
FYB2	ENSG00000187889	1:56718789-56819696	120687	112	97	497	-0.0211711	0.0422179	0.616039
C8A	ENSG00000157131	1:56854797-56918223	120687	155	130	870	-0.0168304	0.0319587	0.598451
C8B	ENSG00000021852	1:56929207-56966140	120687	154	118	811	-0.0190202	0.0330927	0.565457
DAB1	ENSG00000173406	1:56994778-58546734	120687	87	62	185	0.0760834	0.0691073	0.27092
TACSTD2	ENSG00000184292	1:58575433-58577252	120687	81	67	323	0.0240023	0.052331	0.646477
MYSM1	ENSG00000162601	1:58643440-58700077	120687	118	98	288	0.0370862	0.0554116	0.503313
JUN	ENSG00000177606	1:58776845-58784048	120687	41	33	85	0.0723411	0.101911	0.4778
FGGY	ENSG00000172456	1:59296638-59810647	120687	131	114	715	0.0367761	0.0352301	0.29654
AL035416.1	ENSG00000226883	1:59754747-59789182	120687	7	6	38	0.0338541	0.15239	0.824193
HOOK1	ENSG00000134709	1:59814786-59876322	120687	130	109	782	0.0732498	0.033696	0.0297171
CYP2J2	ENSG00000134716	1:59893308-59926773	120687	118	96	347	-0.0141298	0.0504939	0.779606
C1orf87	ENSG00000162598	1:59987269-60073770	120687	86	71	329	-0.0101673	0.051853	0.844548
NFIA	ENSG00000162599	1:60865259-61462788	120687	81	55	274	0.0374212	0.0568063	0.510056
TM2D1	ENSG00000162604	1:61681046-61725423	120687	51	43	209	-0.0710856	0.0650249	0.274304
PATJ	ENSG00000132849	1:61742477-62178675	120687	393	324	1656	-0.0254418	0.0232406	0.273642
L1TD1	ENSG00000240563	1:62194849-62212328	120687	189	153	590	0.0452599	0.0387628	0.242963
KANK4	ENSG00000132854	1:62236165-62319434	120687	177	145	914	-0.0126102	0.0311858	0.68595
USP1	ENSG00000162607	1:62436297-62451804	120687	90	67	225	0.0352742	0.0626747	0.573562
DOCK7	ENSG00000116641	1:62454298-62688386	120687	389	322	1369	0.0217686	0.0255301	0.393846
ANGPTL3	ENSG00000132855	1:62597520-62606313	120687	91	79	583	-0.0721737	0.0389933	0.0641803
ATG4C	ENSG00000125703	1:62784132-62865516	120687	111	91	783	-0.0407261	0.0336751	0.226515
FOXD3-AS1	ENSG00000230798	1:63320884-63324441	120687	89	72	495	-0.0176864	0.0423027	0.67588
FOXD3	ENSG00000187140	1:63322567-63325128	120687	92	75	517	-0.0178253	0.0413967	0.666761
ALG6	ENSG00000088035	1:63367575-63438553	120687	93	76	250	0.0130417	0.0594647	0.826402
ITGB3BP	ENSG00000142856	1:63440770-63593721	120687	158	128	871	-0.0535179	0.0319402	0.0938232
BX004807.1	ENSG00000286429	1:63487957-63508204	120687	11	9	15	-0.160102	0.242527	0.509162
EFCAB7	ENSG00000203965	1:63523372-63572693	120687	111	90	557	-0.0474589	0.039889	0.234135
PGM1	ENSG00000079739	1:63593411-63660245	120687	139	106	507	0.0773376	0.0418006	0.0642913
ROR1	ENSG00000185483	1:63774017-64181498	120687	131	105	462	0.0304983	0.0437814	0.48605
ROR1-AS1	ENSG00000223949	1:64094379-64171342	120687	38	29	58	-0.0384078	0.123359	0.755534
UBE2U	ENSG00000177414	1:64203627-64267368	120687	46	40	365	-0.0351613	0.0492367	0.475148
CACHD1	ENSG00000158966	1:64470129-64693058	120687	182	151	760	0.0505284	0.0341775	0.139298
RAVER2	ENSG00000162437	1:64745095-64833232	120687	113	95	453	-0.0162049	0.0442126	0.713975
JAK1	ENSG00000162434	1:64833229-65067754	120687	95	70	192	-0.00379349	0.0678381	0.955406
AK4	ENSG00000162433	1:65147549-65232145	120687	48	39	147	0.00493196	0.0775148	0.949268
DNAJC6	ENSG00000116675	1:65248219-65415871	120687	132	106	507	0.0346023	0.0418011	0.407793
LEPR	ENSG00000116678	1:65420652-65641559	120687	150	124	545	-0.0610026	0.0403236	0.130324
PDE4B	ENSG00000184588	1:65792514-66374579	120687	102	80	236	-0.00723348	0.0611995	0.905913
SGIP1	ENSG00000118473	1:66533383-66751139	120687	114	98	606	-0.004609	0.0382504	0.90409
TCTEX1D1	ENSG00000152760	1:66752459-66779047	120687	26	22	142	0.152627	0.0788649	0.0529544
INSL5	ENSG00000172410	1:66797741-66801256	120687	24	21	140	0.0201028	0.0794267	0.800192
DNAI4	ENSG00000152763	1:66812885-66924856	120687	148	115	459	0.0474675	0.0439236	0.279838
AL592161.1	ENSG00000231080	1:66826942-66828558	120687	18	15	97	0.0304544	0.0954042	0.749564
MIER1	ENSG00000198160	1:66924895-66988619	120687	69	57	202	0.0397879	0.0661403	0.547461
SLC35D1	ENSG00000116704	1:66999350-67054148	120687	49	42	109	-0.114918	0.0900034	0.201668
C1orf141	ENSG00000203963	1:67092165-67231853	120687	114	96	397	0.0048586	0.0472171	0.918043
IL23R	ENSG00000162594	1:67138907-67259979	120687	81	65	216	0.0269476	0.0639647	0.673545
IL12RB2	ENSG00000081985	1:67307364-67398724	120687	136	111	706	0.0530889	0.0354525	0.134272
SERBP1	ENSG00000142864	1:67407810-67430415	120687	47	39	102	-0.0143283	0.0930384	0.877606
GADD45A	ENSG00000116717	1:67685201-67688334	120687	15	11	13	-0.253458	0.260513	0.330594
GNG12	ENSG00000172380	1:67701475-67833467	120687	9	6	6	-0.151767	0.383454	0.692261
GNG12-AS1	ENSG00000232284	1:67832303-68202987	120687	136	113	457	0.0111029	0.0440194	0.800865
DIRAS3	ENSG00000162595	1:68045886-68051631	120687	44	39	68	-0.0446379	0.113932	0.695211
WLS	ENSG00000116729	1:68098473-68233120	120687	97	78	395	0.0125668	0.0473361	0.790639
RPE65	ENSG00000116745	1:68428822-68449954	120687	124	102	406	-0.0140541	0.0466925	0.76342
DEPDC1	ENSG00000024526	1:68474152-68497221	120687	138	113	538	0.0332828	0.0405842	0.412163
AL138789.1	ENSG00000233589	1:68479129-68483539	120687	55	45	223	0.0950361	0.0629541	0.131143
DEPDC1-AS1	ENSG00000234264	1:68496676-68538627	120687	2	2	2	0.432207	0.664151	0.515197
LRRC7	ENSG00000033122	1:69567922-70151945	120687	227	180	668	0.0256874	0.0364414	0.480875
LRRC7-AS1	ENSG00000237919	1:70013982-70031222	120687	14	10	46	0.249088	0.138509	0.0721207
LRRC40	ENSG00000066557	1:70144805-70205579	120687	99	81	431	0.0580941	0.0453225	0.199915
SRSF11	ENSG00000116754	1:70205682-70253052	120687	67	50	256	0.0115477	0.0587652	0.844214
ANKRD13C	ENSG00000118454	1:70258999-70354734	120687	61	47	101	-0.0581523	0.0934973	0.533964
CTH	ENSG00000116761	1:70411218-70439851	120687	92	76	221	-0.0526673	0.0632382	0.404935
PTGER3	ENSG00000050628	1:70852353-71047808	120687	49	42	78	-0.0111315	0.106383	0.916665
ZRANB2-AS1	ENSG00000235079	1:71048855-71067184	120687	15	10	261	-0.00796575	0.0582008	0.891136
ZRANB2	ENSG00000132485	1:71063291-71081289	120687	43	31	323	-0.00331079	0.0523311	0.949554
ZRANB2-AS2	ENSG00000229956	1:71081324-71489976	120687	1	1	1	-0.418513	0.939248	0.655899
NEGR1	ENSG00000172260	1:71395943-72282539	120687	41	28	91	0.085721	0.0984965	0.384139
LRRIQ3	ENSG00000162620	1:74026015-74198187	120687	124	103	734	-0.0455871	0.0347738	0.189871
FPGT	ENSG00000254685	1:74198212-74234086	120687	124	104	378	-0.147322	0.0483835	0.00232767
FPGT-TNNI3K	ENSG00000259030	1:74198235-74544393	120687	298	257	1570	-0.0211113	0.02386	0.376266
TNNI3K	ENSG00000116783	1:74235387-74544428	120687	174	153	1192	0.0193182	0.0273398	0.479817
AC093158.1	ENSG00000237324	1:74341579-74378802	120687	96	85	668	0.0494333	0.0364412	0.174933
LRRC53	ENSG00000162621	1:74469376-74512611	120687	17	17	299	0.00127225	0.0543853	0.981337
ERICH3	ENSG00000178965	1:74568117-74673792	120687	250	201	942	-0.043863	0.0307221	0.153369
ERICH3-AS1	ENSG00000234497	1:74577430-74626098	120687	100	81	258	-0.0591046	0.0585372	0.312642
CRYZ	ENSG00000116791	1:74705482-74733408	120687	91	75	335	0.107878	0.0513869	0.0357887
TYW3	ENSG00000162623	1:74733152-74766678	120687	53	47	159	0.102619	0.0745355	0.168579
LHX8	ENSG00000162624	1:75128434-75161533	120687	41	35	71	0.0949354	0.1115	0.394527
SLC44A5	ENSG00000137968	1:75202131-75611116	120687	110	90	323	-0.00802241	0.0523311	0.878161
ACADM	ENSG00000117054	1:75724431-75787575	120687	115	93	537	0.0503836	0.0406216	0.214859
RABGGTB	ENSG00000137955	1:75786197-75795086	120687	48	37	97	0.148951	0.0954033	0.118457
MSH4	ENSG00000057468	1:75796882-75913242	120687	153	130	449	-0.069538	0.0444079	0.117374
ASB17	ENSG00000154007	1:75918873-75932404	120687	49	34	110	-0.023741	0.0895943	0.791022
AC092813.1	ENSG00000225605	1:75926454-76019356	120687	22	15	52	-0.0621798	0.130278	0.633158
ST6GALNAC3	ENSG00000184005	1:76074746-76634603	120687	69	60	220	0.0151157	0.0633817	0.811503
ST6GALNAC5	ENSG00000117069	1:76867480-77067546	120687	106	89	527	-0.019839	0.0410037	0.628503
PIGK	ENSG00000142892	1:77088989-77219430	120687	75	66	328	-0.136954	0.0519302	0.0083577
AK5	ENSG00000154027	1:77282019-77559966	120687	72	61	189	-0.0237592	0.0683735	0.728223
ZZZ3	ENSG00000036549	1:77562416-77683419	120687	106	83	203	0.136355	0.0659764	0.0387606
USP33	ENSG00000077254	1:77695987-77759852	120687	129	101	192	0.0800463	0.0678378	0.238014
MIGA1	ENSG00000180488	1:77779624-77879539	120687	91	72	303	-0.0545732	0.0540258	0.312432
NEXN	ENSG00000162614	1:77888513-77943895	120687	182	148	1033	-0.00809362	0.0293491	0.782724
FUBP1	ENSG00000162613	1:77944055-77979110	120687	54	46	117	0.0277341	0.0868753	0.749544
DNAJB4	ENSG00000162616	1:77979175-78017964	120687	52	41	86	-0.152847	0.101317	0.131398
GIPC2	ENSG00000137960	1:77979542-78138444	120687	125	100	353	-0.0857635	0.0500636	0.0866962
PTGFR	ENSG00000122420	1:78303884-78540701	120687	42	36	97	-0.0034424	0.0954042	0.971217
IFI44L	ENSG00000137959	1:78619902-78646145	120687	83	68	268	-0.0163995	0.0574373	0.775246
IFI44	ENSG00000137965	1:78649796-78664078	120687	107	90	697	-0.0703386	0.035679	0.0486753
ADGRL4	ENSG00000162618	1:78889764-79282124	120687	160	131	869	0.0159387	0.031977	0.618173
ADGRL2	ENSG00000117114	1:81306147-81992436	120687	246	191	703	-0.0357027	0.0355278	0.314933
TTLL7	ENSG00000137941	1:83865024-83999150	120687	111	92	387	-0.0302236	0.0478212	0.527378
PRKACB	ENSG00000142875	1:84078062-84238498	120687	30	24	54	-0.0350431	0.127844	0.784001
SAMD13	ENSG00000203943	1:84298366-84389957	120687	13	12	27	-0.12887	0.180778	0.47593
DNASE2B	ENSG00000137976	1:84398484-84415018	120687	76	65	366	0.0714221	0.0491693	0.146342
RPF1	ENSG00000117133	1:84479259-84498352	120687	65	61	791	-0.0011983	0.0335057	0.971471
GNG5	ENSG00000174021	1:84498325-84506581	120687	8	7	39	-0.141253	0.150423	0.347714
AL359762.3	ENSG00000285851	1:84498350-84556688	120687	53	45	222	-0.0144593	0.063096	0.818742
SPATA1	ENSG00000122432	1:84506300-84566194	120687	72	61	439	-0.0235432	0.0449094	0.600113
CTBS	ENSG00000117151	1:84549611-84574480	120687	66	56	505	0.00671385	0.0418836	0.872646
AL359762.1	ENSG00000284882	1:84574129-84583620	120687	12	10	126	0.104893	0.0837178	0.210231
SSX2IP	ENSG00000117155	1:84643706-84690803	120687	83	66	267	-0.110011	0.0575437	0.0559042
LPAR3	ENSG00000171517	1:84811602-84893206	120687	71	56	305	-0.0654507	0.0538488	0.224193
MCOLN2	ENSG00000153898	1:84925583-84997113	120687	119	90	345	0.00464472	0.0506397	0.92692
DNAI3	ENSG00000162643	1:84999147-85133138	120687	248	199	868	-0.0420793	0.0319951	0.188449
MCOLN3	ENSG00000055732	1:85018082-85048500	120687	101	78	304	0.108342	0.0539365	0.04457
SYDE2	ENSG00000097096	1:85156889-85201016	120687	202	157	624	-0.0248616	0.0376974	0.509572
C1orf52	ENSG00000162642	1:85249953-85259672	120687	30	23	83	-0.112309	0.10313	0.276155
BCL10	ENSG00000142867	1:85265776-85276632	120687	14	10	21	0.388432	0.204975	0.0580895
AL078459.1	ENSG00000223653	1:85276388-85448124	120687	21	19	68	0.0221263	0.113932	0.846015
DDAH1	ENSG00000153904	1:85318481-85578363	120687	43	35	159	-0.0672672	0.0745358	0.366801
CCN1	ENSG00000142871	1:85580761-85584589	120687	52	39	108	-0.0615039	0.0904192	0.496372
ZNHIT6	ENSG00000117174	1:85649417-85708433	120687	66	56	323	0.00659752	0.0523311	0.899674
COL24A1	ENSG00000171502	1:85729233-86156943	120687	356	294	1261	-0.0241044	0.0265889	0.36464
ODF2L	ENSG00000122417	1:86346824-86396342	120687	108	88	765	-0.037687	0.0340664	0.268606
CLCA2	ENSG00000137975	1:86424171-86456553	120687	180	149	750	-0.00107442	0.0344034	0.975086
CLCA1	ENSG00000016490	1:86468368-86500259	120687	187	151	605	-0.0213573	0.0382818	0.576914
CLCA4	ENSG00000016602	1:86547078-86580754	120687	219	190	1145	-0.0114204	0.0278898	0.682186
CLCA4-AS1	ENSG00000236915	1:86571181-86696311	120687	105	93	527	0.00675098	0.0410038	0.869225
SH3GLB1	ENSG00000097033	1:86704570-86748184	120687	51	38	367	0.0612351	0.0491026	0.212367
SELENOF	ENSG00000183291	1:86862445-86914424	120687	29	23	37	-0.0172345	0.154435	0.911143
HS2ST1	ENSG00000153936	1:86914635-87109982	120687	33	29	91	0.0337497	0.0984967	0.731863
AC093155.3	ENSG00000267561	1:86993009-87169204	120687	35	31	95	0.0556876	0.0964023	0.563495
LINC01140	ENSG00000267272	1:87129765-87169198	120687	4	4	6	0.314822	0.383454	0.411636
LMO4	ENSG00000143013	1:87328880-87348923	120687	12	7	8	-0.880684	0.332075	0.00800007
PKN2	ENSG00000065243	1:88684222-88836255	120687	74	55	141	-0.124347	0.0791441	0.116149
GTF2B	ENSG00000137947	1:88852633-88891944	120687	31	25	119	-0.0903392	0.0861425	0.294308
KYAT3	ENSG00000137944	1:88935773-88992953	120687	84	70	225	-0.0663326	0.0626745	0.289889
GBP3	ENSG00000117226	1:89006679-89022894	120687	123	109	418	0.0543152	0.0460195	0.237894
GBP1	ENSG00000117228	1:89051882-89065360	120687	126	101	700	-0.0611167	0.0356031	0.0860499
GBP2	ENSG00000162645	1:89106132-89150456	120687	191	156	835	-0.0129362	0.0326169	0.691655
AC104459.1	ENSG00000286802	1:89128432-89144695	120687	24	21	79	-0.00621371	0.105708	0.953126
GBP7	ENSG00000213512	1:89131742-89176009	120687	125	107	711	-0.0439027	0.0353284	0.213978
GBP4	ENSG00000162654	1:89181144-89198942	120687	115	97	589	-0.0351566	0.0387956	0.36483
GBP5	ENSG00000154451	1:89258950-89272804	120687	125	101	434	-0.00526608	0.0451665	0.907183
AC099063.1	ENSG00000237568	1:89260582-89269754	120687	125	101	434	-0.00526608	0.0451665	0.907183
GBP6	ENSG00000183347	1:89364059-89388160	120687	122	99	920	0.0813277	0.0310838	0.00888623
LRRC8B	ENSG00000197147	1:89524829-89597861	120687	87	62	119	-0.0586965	0.0861428	0.495627
LRRC8C-DT	ENSG00000231999	1:89581291-89632916	120687	87	62	119	-0.0586965	0.0861428	0.495627
LRRC8C	ENSG00000171488	1:89633072-89769903	120687	99	77	227	-0.0194385	0.0623986	0.755404
AC093423.3	ENSG00000271949	1:89633140-89933250	120687	109	84	237	-0.0236299	0.0610705	0.69881
LRRC8D	ENSG00000171492	1:89821014-89936611	120687	88	72	130	0.0271313	0.0824216	0.742022
ZNF326	ENSG00000162664	1:89995110-90035533	120687	75	51	215	0.000478701	0.0641131	0.994043
BARHL2	ENSG00000143032	1:90711539-90717302	120687	80	65	272	0.0345535	0.0570143	0.544482
ZNF644	ENSG00000122482	1:90915298-91022272	120687	134	100	485	-0.0393265	0.0427347	0.357444
HFM1	ENSG00000162669	1:91260766-91404856	120687	250	207	902	-0.00833724	0.031391	0.790552
CDC7	ENSG00000097046	1:91500851-91525764	120687	110	90	460	-0.0280767	0.0438761	0.522232
TGFBR3	ENSG00000069702	1:91680343-91906335	120687	127	102	306	0.0641301	0.0537609	0.232918
BRDT	ENSG00000137948	1:91949343-92014426	120687	141	117	656	0.00103401	0.0367714	0.977567
EPHX4	ENSG00000172031	1:92029985-92063538	120687	53	42	212	-0.00916224	0.0645643	0.887152
SETSIP	ENSG00000230667	1:92074533-92075441	120687	44	40	335	0.0124555	0.0513878	0.808484
BTBD8	ENSG00000189195	1:92080305-92184725	120687	283	228	1300	0.00421521	0.0261914	0.872142
C1orf146	ENSG00000203910	1:92217915-92245813	120687	38	32	95	-0.117315	0.0964019	0.22363
GLMN	ENSG00000174842	1:92246402-92298987	120687	76	66	418	0.0297644	0.0460197	0.517777
RPAP2	ENSG00000122484	1:92299059-92402056	120687	90	66	354	0.103354	0.0499928	0.0386979
GFI1	ENSG00000162676	1:92473043-92486925	120687	66	53	139	-0.00926594	0.0797116	0.90746
EVI5	ENSG00000067208	1:92508696-92792404	120687	154	130	573	0.019507	0.039331	0.619915
RPL5	ENSG00000122406	1:92832013-92841924	120687	37	27	33	-0.119895	0.163524	0.463436
DIPK1A	ENSG00000154511	1:92832737-92961522	120687	55	44	99	-0.0543413	0.0944363	0.565002
MTF2	ENSG00000143033	1:93079235-93139079	120687	47	34	83	-0.0345776	0.103131	0.737415
TMED5	ENSG00000117500	1:93149742-93180516	120687	45	37	178	-0.0692557	0.0704511	0.325591
CCDC18	ENSG00000122483	1:93179919-93278730	120687	217	182	984	-0.0129279	0.0300648	0.667195
CCDC18-AS1	ENSG00000223745	1:93262186-93346025	120687	37	28	257	-0.0476973	0.0586508	0.416079
DR1	ENSG00000117505	1:93345907-93369493	120687	11	7	9	-0.261209	0.313092	0.404119
FNBP1L	ENSG00000137942	1:93448118-93554661	120687	90	79	249	0.000735624	0.0595837	0.99015
BCAR3	ENSG00000137936	1:93561741-93847150	120687	163	137	971	-0.0426326	0.0302635	0.15892
BCAR3-AS1	ENSG00000224093	1:93592199-93605573	120687	13	10	83	-0.156893	0.10313	0.128181
DNTTIP2	ENSG00000067334	1:93866284-93879918	120687	85	76	259	0.0740338	0.0584242	0.205092
GCLM	ENSG00000023909	1:93885199-93909456	120687	37	25	188	-0.0462	0.0685548	0.500366
ABCA4	ENSG00000198691	1:93992834-94121148	120687	490	410	2676	-0.0158469	0.0183613	0.388104
ARHGAP29	ENSG00000137962	1:94148988-94275068	120687	180	138	502	-0.00564373	0.042008	0.893127
ABCD3	ENSG00000117528	1:94418389-94518666	120687	95	76	168	-0.0122882	0.0725148	0.865437
F3	ENSG00000117525	1:94529173-94541759	120687	55	43	331	-0.0518739	0.0516963	0.31565
SLC44A3-AS1	ENSG00000224081	1:94613814-94855426	120687	71	56	453	-0.0129718	0.0442126	0.76922
SLC44A3	ENSG00000143036	1:94820342-94895246	120687	97	78	512	-0.0195116	0.0415974	0.639029
CNN3	ENSG00000117519	1:94896949-94927223	120687	32	21	31	-0.0645973	0.168715	0.70181
ALG14	ENSG00000172339	1:94974405-95072951	120687	52	41	269	0.0255793	0.0573307	0.655473
ALG14-AS1	ENSG00000230427	1:95061596-95067545	120687	16	10	101	0.0521863	0.0934974	0.576737
TLCD4	ENSG00000152078	1:95117355-95197607	120687	29	25	38	0.0987182	0.152389	0.517113
TLCD4-RWDD3	ENSG00000271092	1:95117923-95247225	120687	32	28	52	0.177167	0.130277	0.173854
AC092802.1	ENSG00000226026	1:95161676-95233982	120687	19	16	34	0.244453	0.1611	0.129166
RWDD3	ENSG00000122481	1:95234210-95247225	120687	1	1	1	1.18023	0.939243	0.208905
AC092802.2	ENSG00000228852	1:95243167-95278940	120687	1	1	1	1.18023	0.939243	0.208905
PTBP2	ENSG00000117569	1:96721665-96823738	120687	35	28	41	0.19268	0.146709	0.189066
DPYD	ENSG00000188641	1:97077743-97995000	120687	238	193	968	0.00888414	0.0303103	0.769441
DPYD-AS1	ENSG00000232878	1:97095923-97322955	120687	60	53	141	0.0530524	0.0791448	0.502653
SNX7	ENSG00000162627	1:98661701-98760500	120687	80	68	289	0.0125646	0.055316	0.820314
PLPPR5	ENSG00000117598	1:98890245-99005032	120687	38	35	143	0.0884368	0.0785898	0.260464
PLPPR4	ENSG00000117600	1:99263953-99309590	120687	97	75	205	-0.00200508	0.0656555	0.975637
PALMD	ENSG00000099260	1:99646113-99694541	120687	102	80	645	0.0300839	0.0370819	0.417203
FRRS1	ENSG00000156869	1:99703970-99766635	120687	99	75	324	-0.0288711	0.0522504	0.580569
AGL	ENSG00000162688	1:99850361-99924023	120687	311	264	1948	-0.0142345	0.0214544	0.507025
SLC35A3	ENSG00000117620	1:99969351-100035634	120687	8	5	8	-0.136605	0.332084	0.680811
AC118553.2	ENSG00000283761	1:99970011-100083321	120687	80	65	246	-0.0353492	0.0599451	0.555397
MFSD14A	ENSG00000156875	1:100038095-100083377	120687	72	60	238	-0.0319344	0.0609423	0.600271
AC093019.2	ENSG00000241073	1:100057990-100084471	120687	65	54	229	-0.0591418	0.0621258	0.341113
SASS6	ENSG00000156876	1:100083563-100132955	120687	96	81	402	0.0704972	0.0469231	0.132994
TRMT13	ENSG00000122435	1:100133150-100150498	120687	79	66	311	1.48968e-05	0.0533285	0.999777
LRRC39	ENSG00000122477	1:100148448-100178273	120687	52	40	323	0.0706223	0.0523307	0.177164
DBT	ENSG00000137992	1:100186919-100249834	120687	70	56	351	0.00378503	0.0502062	0.939905
AL445928.2	ENSG00000285530	1:100220488-100253414	120687	22	12	41	-0.00832798	0.14671	0.954733
RTCA	ENSG00000137996	1:100266216-100292769	120687	60	47	228	0.00659305	0.0622619	0.915668
CDC14A	ENSG00000079335	1:100345001-100520277	120687	85	69	340	-0.0156798	0.0510096	0.758547
GPR88	ENSG00000181656	1:100538139-100542021	120687	44	32	95	0.068995	0.0964022	0.474177
VCAM1	ENSG00000162692	1:100719742-100739045	120687	115	94	531	-0.06618	0.0408493	0.10521
EXTL2	ENSG00000162694	1:100872372-100895179	120687	67	51	242	-0.0791772	0.0604371	0.190171
SLC30A7	ENSG00000162695	1:100896076-100981757	120687	70	54	173	0.0155088	0.0714607	0.828189
DPH5	ENSG00000117543	1:100989623-101026088	120687	60	50	140	-0.0105187	0.0794268	0.894642
S1PR1	ENSG00000170989	1:101236865-101243713	120687	37	31	161	0.0885896	0.0740719	0.231698
OLFM3	ENSG00000118733	1:101802560-101996926	120687	76	59	378	-0.010549	0.0483854	0.827413
COL11A1	ENSG00000060718	1:102876467-103108872	120687	323	243	1147	-0.0384014	0.0278655	0.168174
RNPC3	ENSG00000185946	1:103525691-103555239	120687	84	71	494	-0.0121497	0.0423454	0.774174
AMY2B	ENSG00000240038	1:103553815-103579534	120687	126	101	788	-0.011053	0.033569	0.741957
AMY2A	ENSG00000243480	1:103616811-103625780	120687	71	64	739	0.0692903	0.0346564	0.0455702
AMY1A	ENSG00000237763	1:103655290-103664554	120687	18	14	172	0.142879	0.0716667	0.0461894
AMY1C	ENSG00000187733	1:103750406-103758690	120687	14	13	72	-0.0288993	0.110724	0.79409
PRMT6	ENSG00000198890	1:107056674-107067636	120687	67	60	309	0.0731107	0.0534999	0.171764
NTNG1	ENSG00000162631	1:107140007-107484923	120687	69	57	240	-0.0173407	0.0606884	0.775082
VAV3	ENSG00000134215	1:107571161-107965180	120687	162	138	895	-0.0052252	0.0315126	0.868304
VAV3-AS1	ENSG00000230489	1:107964443-107994607	120687	19	17	204	-0.0158508	0.0658159	0.809683
SLC25A24	ENSG00000085491	1:108134043-108200849	120687	89	74	369	0.0816757	0.0489695	0.0953376
AL359258.2	ENSG00000260879	1:108199926-108201491	120687	5	3	4	-0.604663	0.469627	0.197907
NBPF4	ENSG00000196427	1:108223341-108244081	120687	24	18	112	-0.00604647	0.0887915	0.945708
NBPF6	ENSG00000186086	1:108450282-108471002	120687	19	15	250	0.115367	0.0594638	0.052365
FAM102B	ENSG00000162636	1:108560089-108644900	120687	54	41	97	-0.0570756	0.0954041	0.549673
HENMT1	ENSG00000162639	1:108648290-108661526	120687	74	63	338	0.0331861	0.0511598	0.516549
PRPF38B	ENSG00000134186	1:108692310-108702928	120687	95	79	472	-0.00838812	0.043317	0.846454
FNDC7	ENSG00000143107	1:108712908-108742749	120687	132	110	1067	-0.0249448	0.0288818	0.38776
STXBP3	ENSG00000116266	1:108746674-108809523	120687	70	56	103	-0.0269943	0.092586	0.770623
AKNAD1	ENSG00000162641	1:108815898-108963484	120687	316	256	1064	0.0318941	0.028922	0.270131
GPSM2	ENSG00000121957	1:108875350-108934545	120687	140	116	574	0.0347474	0.0392968	0.376572
CLCC1	ENSG00000121940	1:108927361-108963504	120687	107	85	403	0.00887433	0.0468654	0.849813
WDR47	ENSG00000085433	1:108970214-109042113	120687	108	84	365	0.0209652	0.0492368	0.670251
TAF13	ENSG00000197780	1:109062486-109076003	120687	18	12	110	-0.0571539	0.0895942	0.523526
TMEM167B	ENSG00000215717	1:109090764-109096934	120687	25	21	50	-0.0367521	0.132857	0.782065
C1orf194	ENSG00000179902	1:109105951-109113857	120687	30	27	180	0.0373765	0.0700594	0.59369
ELAPOR1	ENSG00000116299	1:109113679-109206781	120687	157	132	718	0.0669305	0.0351565	0.056938
SARS1	ENSG00000031698	1:109213918-109238182	120687	75	59	176	-0.121328	0.0708491	0.0868069
CELSR2	ENSG00000143126	1:109249539-109275751	120687	597	515	2538	0.00659624	0.0188429	0.72629
PSRC1	ENSG00000134222	1:109279556-109283186	120687	87	78	339	-0.0455219	0.0510844	0.372869
MYBPHL	ENSG00000221986	1:109292365-109307011	120687	104	88	925	0.0105241	0.0310012	0.734253
SORT1	ENSG00000134243	1:109309568-109397918	120687	119	90	374	-0.0258626	0.0486426	0.594943
PSMA5	ENSG00000143106	1:109399042-109426448	120687	11	6	12	-0.0464292	0.27115	0.864043
SYPL2	ENSG00000143028	1:109466546-109482134	120687	68	59	666	0.0189562	0.0364958	0.603476
ATXN7L2	ENSG00000162650	1:109483479-109492804	120687	108	86	315	0.0484945	0.0529895	0.360102
AMIGO1	ENSG00000181754	1:109504178-109509738	120687	15	11	22	-0.0929993	0.200266	0.642376
GPR61	ENSG00000156097	1:109539872-109548406	120687	32	27	61	0.00977559	0.120288	0.935229
AL355310.3	ENSG00000254942	1:109539906-109543837	120687	32	27	61	0.00977559	0.120288	0.935229
GNAI3	ENSG00000065135	1:109548615-109600195	120687	70	56	267	0.0596553	0.0575443	0.299882
GNAT2	ENSG00000134183	1:109603091-109619929	120687	44	36	139	-0.0539686	0.0797115	0.498374
GSTM4	ENSG00000168765	1:109656099-109674836	120687	78	58	267	0.0165696	0.0575445	0.77339
GSTM2	ENSG00000213366	1:109668022-109709551	120687	41	30	113	-0.0471911	0.088398	0.593447
GSTM5	ENSG00000134201	1:109711780-109775428	120687	199	153	685	-0.014206	0.035989	0.693041
AL158847.1	ENSG00000241720	1:109725820-109775252	120687	147	111	516	-0.0179161	0.0414366	0.665469
GSTM3	ENSG00000134202	1:109733932-109741038	120687	36	25	125	0.0266957	0.0840521	0.750782
EPS8L3	ENSG00000198758	1:109750080-109764027	120687	111	86	391	-0.0321725	0.0475767	0.498898
CSF1	ENSG00000184371	1:109910242-109930992	120687	80	63	461	0.0453707	0.0438286	0.300583
AHCYL1	ENSG00000168710	1:109984765-110023742	120687	47	36	146	0.198825	0.0777774	0.010578
STRIP1	ENSG00000143093	1:110031577-110074641	120687	244	206	745	-0.0190145	0.0345179	0.581731
AL160006.1	ENSG00000258634	1:110058340-110062555	120687	37	35	160	-0.0566482	0.0743029	0.445824
ALX3	ENSG00000156150	1:110059870-110070672	120687	77	65	375	-0.0348848	0.0485778	0.472682
UBL4B	ENSG00000186150	1:110112443-110113947	120687	24	20	57	0.0907021	0.124435	0.466056
SLC6A17	ENSG00000197106	1:110150494-110202202	120687	111	90	375	-0.0125485	0.0485779	0.796162
SLC6A17-AS1	ENSG00000227091	1:110165948-110172489	120687	21	18	77	0.197602	0.10707	0.0649572
KCNC4	ENSG00000116396	1:110210314-110283100	120687	116	90	270	-0.00804464	0.0572247	0.888202
RBM15	ENSG00000162775	1:110338506-110346681	120687	125	108	305	0.054098	0.0538489	0.315077
LAMTOR5-AS1	ENSG00000224699	1:110347116-110443817	120687	152	127	503	0.0730647	0.0419659	0.0816747
SLC16A4	ENSG00000168679	1:110362851-110391082	120687	112	93	358	0.0654893	0.0497141	0.187732
LAMTOR5	ENSG00000134248	1:110401249-110407942	120687	40	34	147	0.0827992	0.0775145	0.28544
PROK1	ENSG00000143125	1:110451149-110457358	120687	30	28	142	-0.0133499	0.0788661	0.865582
KCNA10	ENSG00000143105	1:110517217-110519175	120687	126	107	602	-0.0143099	0.0383766	0.709237
KCNA2	ENSG00000177301	1:110519837-110631474	120687	42	30	47	0.230534	0.137028	0.092494
KCNA3	ENSG00000177272	1:110672465-110674940	120687	85	68	315	0.0562334	0.0529894	0.28859
CD53	ENSG00000143119	1:110871188-110899922	120687	29	24	54	0.140193	0.127843	0.272814
AL360270.1	ENSG00000232811	1:110943467-110952848	120687	113	90	591	-0.0100544	0.0387303	0.795171
LRIF1	ENSG00000121931	1:110947190-110963965	120687	115	92	596	-0.00919899	0.0385683	0.811484
AL360270.3	ENSG00000273010	1:110963302-110964649	120687	2	2	5	0.0915153	0.420052	0.827533
DRAM2	ENSG00000156171	1:111117163-111140203	120687	57	49	558	0.00892641	0.0398536	0.822773
CEPT1	ENSG00000134255	1:111139627-111185104	120687	44	36	124	-0.0503575	0.0843899	0.550692
DENND2D	ENSG00000162777	1:111185969-111204535	120687	22	14	29	0.152583	0.174434	0.381718
CHI3L2	ENSG00000064886	1:111200771-111243440	120687	94	77	544	0.0315923	0.0403608	0.433775
CHIA	ENSG00000134216	1:111290851-111320566	120687	121	107	694	-0.00820369	0.0357562	0.818531
AL356387.1	ENSG00000229283	1:111317600-111323981	120687	70	60	451	0.00690338	0.0443102	0.876193
PIFO	ENSG00000173947	1:111346600-111353013	120687	30	26	136	0.000893374	0.080585	0.991155
OVGP1	ENSG00000085465	1:111414319-111427735	120687	122	103	596	-0.0733635	0.0385677	0.0571454
AL390195.1	ENSG00000243960	1:111438638-111441364	120687	5	3	6	0.286687	0.383454	0.454675
WDR77	ENSG00000116455	1:111439890-111449256	120687	40	30	116	-0.0601789	0.0872485	0.490357
ATP5PB	ENSG00000116459	1:111448864-111462773	120687	56	51	261	-0.0747721	0.0582004	0.198885
C1orf162	ENSG00000143110	1:111473792-111478512	120687	14	13	51	-0.024062	0.131548	0.854866
TMIGD3	ENSG00000121933	1:111483348-111563962	120687	93	80	410	0.0555514	0.0464647	0.231868
ADORA3	ENSG00000282608	1:111499429-111503633	120687	62	52	295	0.0469959	0.0547517	0.390702
RAP1A	ENSG00000116473	1:111542218-111716691	120687	12	7	12	0.400689	0.271148	0.139474
INKA2	ENSG00000197852	1:111680630-111755824	120687	89	71	270	0.0412911	0.0572246	0.470563
DDX20	ENSG00000064703	1:111754832-111775602	120687	159	127	951	0.0127975	0.0305778	0.675565
KCND3	ENSG00000171385	1:111770662-111989668	120687	63	44	163	-0.0118383	0.0736171	0.872244
CTTNBP2NL	ENSG00000143079	1:112396214-112463456	120687	103	82	271	0.109521	0.0571184	0.055181
WNT2B	ENSG00000134245	1:112466541-112530165	120687	72	62	291	0.0388936	0.0551259	0.480474
ST7L	ENSG00000007341	1:112523514-112620825	120687	75	62	298	0.0205093	0.0544763	0.706559
CAPZA1	ENSG00000116489	1:112619805-112671616	120687	35	25	84	0.0974313	0.102515	0.341906
MOV10	ENSG00000155363	1:112673141-112700746	120687	133	108	271	0.0594047	0.057119	0.298332
AL603832.1	ENSG00000225075	1:112693688-112696621	120687	42	35	90	0.0704435	0.0990418	0.476929
AL603832.3	ENSG00000271810	1:112702614-112711433	120687	57	45	488	0.00995215	0.0426038	0.815297
PPM1J	ENSG00000155367	1:112709994-112715477	120687	112	94	801	0.0274449	0.0332972	0.409803
TAFA3	ENSG00000184599	1:112720419-112727235	120687	33	31	340	-0.0469104	0.0510094	0.357761
SLC16A1	ENSG00000155380	1:112911847-112957593	120687	80	64	146	-0.0232564	0.0777795	0.764937
LRIG2	ENSG00000198799	1:113073198-113132260	120687	194	163	786	-0.0348004	0.0336112	0.300491
MAGI3	ENSG00000081026	1:113390515-113685923	120687	281	219	827	0.0541307	0.0327729	0.0985971
PHTF1	ENSG00000116793	1:113696831-113759489	120687	151	123	682	0.0310464	0.0360675	0.389356
RSBN1	ENSG00000081019	1:113761832-113812476	120687	68	57	151	0.0865509	0.0764821	0.257782
AL137856.1	ENSG00000231128	1:113812379-113870159	120687	132	110	534	0.0235086	0.0407353	0.563867
PTPN22	ENSG00000134242	1:113813811-113871753	120687	135	112	536	0.0216082	0.0406595	0.595113
AP4B1-AS1	ENSG00000226167	1:113856635-113901237	120687	151	126	645	0.0391011	0.0370818	0.291675
BCL2L15	ENSG00000188761	1:113876816-113887581	120687	35	30	186	0.0428251	0.0689218	0.534365
AP4B1	ENSG00000134262	1:113894194-113905201	120687	142	118	583	0.0341994	0.0389937	0.38046
DCLRE1B	ENSG00000118655	1:113905213-113914086	120687	45	33	86	-0.0358637	0.101317	0.723358
HIPK1	ENSG00000163349	1:113929324-113977869	120687	150	122	444	0.0496608	0.0446566	0.266112
OLFML3	ENSG00000116774	1:113979391-114035572	120687	93	80	227	-0.0420267	0.0623985	0.500616
SYT6	ENSG00000134207	1:114089291-114153880	120687	102	86	385	-0.0109627	0.0479449	0.819139
TRIM33	ENSG00000197323	1:114392790-114511203	120687	82	63	192	0.0162642	0.0678381	0.810524
BCAS2	ENSG00000116752	1:114567557-114581629	120687	33	24	59	-0.183626	0.122308	0.133268
DENND2C	ENSG00000175984	1:114582848-114670422	120687	158	131	720	-0.0153017	0.0351084	0.662953
AMPD1	ENSG00000116748	1:114673090-114695618	120687	178	148	944	-0.0209047	0.03069	0.495774
NRAS	ENSG00000213281	1:114704469-114716771	120687	26	20	29	0.48179	0.174429	0.00574304
CSDE1	ENSG00000009307	1:114716913-114758676	120687	64	46	104	-0.202018	0.0921384	0.0283396
SIKE1	ENSG00000052723	1:114769479-114780685	120687	40	31	119	-0.0180834	0.0861429	0.833728
SYCP1	ENSG00000198765	1:114854863-114995370	120687	96	77	456	0.0773661	0.0440669	0.0791484
TSHB	ENSG00000134200	1:115029826-115034302	120687	31	25	179	-0.135152	0.0702535	0.054382
TSPAN2	ENSG00000134198	1:115048011-115089503	120687	52	45	365	0.0129186	0.0492368	0.793031
NGF-AS1	ENSG00000228035	1:115283034-115368072	120687	40	30	180	-0.0652004	0.0700592	0.352036
NGF	ENSG00000134259	1:115285904-115338770	120687	40	30	180	-0.0652004	0.0700592	0.352036
VANGL1	ENSG00000173218	1:115641970-115698224	120687	126	107	692	0.0167977	0.0358075	0.638991
CASQ2	ENSG00000118729	1:115700021-115768714	120687	89	81	631	0.024054	0.0374888	0.521113
NHLH2	ENSG00000177551	1:115836377-115843917	120687	22	15	21	-0.220392	0.204977	0.282283
SLC22A15	ENSG00000163393	1:115976513-116070054	120687	112	95	321	-0.00190871	0.0524934	0.970995
MAB21L3	ENSG00000173212	1:116111755-116135240	120687	70	65	379	0.0151293	0.0483217	0.754208
ATP1A1	ENSG00000163399	1:116372668-116410261	120687	67	56	101	-0.0145973	0.0934975	0.875935
ATP1A1-AS1	ENSG00000203865	1:116378437-116421301	120687	67	56	101	-0.0145973	0.0934975	0.875935
CD58	ENSG00000116815	1:116514534-116571039	120687	27	23	65	-0.126555	0.11653	0.277467
IGSF3	ENSG00000143061	1:116574399-116667755	120687	194	155	1440	0.0036956	0.0249003	0.882014
CD2	ENSG00000116824	1:116754430-116769229	120687	53	41	105	-0.0502286	0.0917007	0.583867
PTGFRN	ENSG00000134247	1:116909916-116990353	120687	147	121	444	-0.0109383	0.0446568	0.806502
CD101	ENSG00000134256	1:117001750-117036476	120687	173	140	1070	0.0110592	0.0288417	0.701389
AL445231.1	ENSG00000236137	1:117025482-117059490	120687	25	20	138	0.0285087	0.0799995	0.72157
TTF2	ENSG00000116830	1:117060326-117107453	120687	223	176	839	-0.00084459	0.0325396	0.979293
TRIM45	ENSG00000134253	1:117111060-117122587	120687	137	106	771	-0.0188314	0.0339346	0.578941
VTCN1	ENSG00000134258	1:117143587-117210960	120687	52	45	148	-0.009229	0.0772528	0.904907
MAN1A2	ENSG00000198162	1:117367449-117528872	120687	77	55	88	0.0252438	0.10016	0.801015
TENT5C	ENSG00000183508	1:117606048-117628389	120687	50	42	109	0.0229772	0.090004	0.798498
GDAP2	ENSG00000196505	1:117863485-117929621	120687	109	86	283	-0.0165285	0.0558979	0.767466
WDR3	ENSG00000065183	1:117929720-117966543	120687	199	166	697	0.0602836	0.0356792	0.0911044
SPAG17	ENSG00000155761	1:117953590-118185228	120687	421	327	1496	0.00918783	0.0244355	0.706914
TBX15	ENSG00000092607	1:118883046-118989556	120687	86	57	373	0.0991733	0.0487068	0.0417373
WARS2	ENSG00000116874	1:119031216-119140654	120687	69	60	408	-0.082723	0.0465777	0.0757296
WARS2-AS1	ENSG00000231365	1:119140391-119275973	120687	1	1	5	0.0358897	0.420052	0.931911
HAO2	ENSG00000116882	1:119368779-119394130	120687	97	80	413	-0.0390904	0.0462964	0.398473
HSD3B2	ENSG00000203859	1:119414931-119423035	120687	69	49	163	-0.0448684	0.073617	0.542203
HSD3B1	ENSG00000203857	1:119507198-119515054	120687	95	82	492	0.0184787	0.042431	0.663199
ZNF697	ENSG00000143067	1:119619377-119648266	120687	124	96	320	-0.0532756	0.0525749	0.310904
PHGDH	ENSG00000092621	1:119648411-119744218	120687	107	94	335	0.0878522	0.0513872	0.0873375
HMGCS2	ENSG00000134240	1:119748002-119768905	120687	139	114	458	-0.0193875	0.0439715	0.659277
REG4	ENSG00000134193	1:119794017-119811580	120687	25	20	92	-0.137157	0.0979596	0.161471
ADAM30	ENSG00000134249	1:119893533-119896515	120687	150	122	475	-0.0272335	0.0431805	0.528244
NOTCH2	ENSG00000134250	1:119911553-120100779	120687	337	261	895	-0.0207249	0.0315125	0.510749
SEC22B	ENSG00000265808	1:120150898-120176520	120687	8	8	10	0.45937	0.297025	0.121966
NBPF26	ENSG00000273136	1:120723949-120842110	120687	88	79	522	0.0304967	0.0411987	0.459157
PPIAL4A	ENSG00000263353	1:120889746-120890405	120687	52	49	217	-0.045413	0.0638174	0.476707
FAM72B	ENSG00000188610	1:121167646-121185539	120687	3	3	92	-0.102963	0.09796	0.293223
FAM72C	ENSG00000263513	1:143955364-143971965	120687	6	6	82	-0.0392762	0.103757	0.70503
NBPF15	ENSG00000266338	1:144421386-144461674	120687	28	26	155	-0.0384148	0.0754904	0.610843
SRGAP2B	ENSG00000196369	1:144887265-145095528	120687	21	20	92	-0.0666019	0.0979602	0.496576
PPIAL4D	ENSG00000256374	1:145241630-145242124	120687	19	17	283	0.0173026	0.0558979	0.756912
NBPF20	ENSG00000162825	1:145289900-145405778	120687	4	4	65	0.0543912	0.11653	0.640674
GPR89A	ENSG00000117262	1:145607988-145670650	120687	43	39	249	0.0236566	0.0595837	0.691345
PDZK1	ENSG00000174827	1:145670852-145708148	120687	33	31	161	-0.157174	0.0740709	0.0338433
CD160	ENSG00000117281	1:145719471-145739288	120687	22	20	113	-0.0145224	0.0883981	0.869507
RNF115	ENSG00000265491	1:145738868-145824095	120687	59	50	188	0.086497	0.0685544	0.207047
POLR3C	ENSG00000186141	1:145824088-145844402	120687	84	72	188	0.098419	0.0685543	0.151106
PIAS3	ENSG00000131788	1:145848522-145859836	120687	99	81	420	-0.0480418	0.0459102	0.295363
ANKRD35	ENSG00000198483	1:145866560-145885866	120687	204	171	1195	0.0219245	0.0273058	0.422018
ITGA10	ENSG00000143127	1:145891208-145910111	120687	250	205	1066	-0.0120778	0.0288953	0.675958
AC243547.1	ENSG00000244619	1:145892847-145893483	120687	9	8	25	-0.208562	0.187867	0.266933
PEX11B	ENSG00000131779	1:145911350-145918717	120687	55	51	240	0.11404	0.0606875	0.0602259
RBM8A	ENSG00000265241	1:145917714-145927678	120687	21	18	112	0.13762	0.0887906	0.121155
LIX1L-AS1	ENSG00000234222	1:145926590-145959179	120687	58	44	186	-0.0446023	0.0689218	0.517539
AC243547.3	ENSG00000280778	1:145927258-145977811	120687	88	71	289	-0.0370627	0.0553159	0.502846
LIX1L	ENSG00000271601	1:145933423-145958017	120687	58	44	186	-0.0446023	0.0689218	0.517539
POLR3GL	ENSG00000121851	1:145964690-145978848	120687	43	34	268	-0.0341332	0.0574372	0.552332
TXNIP	ENSG00000265972	1:145992435-145996579	120687	90	69	226	0.0363938	0.0625361	0.56059
HJV	ENSG00000168509	1:146017468-146036746	120687	90	79	623	0.0773707	0.0377269	0.0402854
NBPF10	ENSG00000271425	1:146064711-146229000	120687	74	70	704	-0.0293365	0.0355027	0.408624
NOTCH2NLA	ENSG00000264343	1:146146203-146229026	120687	2	2	221	0.0023012	0.0632384	0.970972
NBPF12	ENSG00000268043	1:146938744-146996202	120687	34	27	352	-0.000564648	0.0501351	0.991014
PRKAB2	ENSG00000131791	1:147155106-147172550	120687	45	37	82	0.0515851	0.103757	0.619069
AC242426.2	ENSG00000237188	1:147172755-147295734	120687	336	273	1570	0.0144637	0.0238601	0.54439
FMO5	ENSG00000131781	1:147175351-147243050	120687	130	104	562	-0.0194183	0.0397122	0.624858
CHD1L	ENSG00000131778	1:147242654-147295765	120687	219	180	1029	0.0319936	0.0294055	0.276588
LINC00624	ENSG00000278811	1:147258885-147517875	120687	186	150	949	0.0342951	0.0306096	0.262542
BCL9	ENSG00000116128	1:147541501-147626216	120687	190	153	724	-0.0341786	0.0350118	0.328965
ACP6	ENSG00000162836	1:147629652-147670524	120687	69	55	266	-0.0269526	0.0576523	0.64014
GJA5	ENSG00000265107	1:147756199-147773362	120687	52	43	232	0.0677647	0.0617235	0.272259
AC241644.3	ENSG00000274415	1:147757185-147758434	120687	6	5	23	-0.0227576	0.195865	0.907502
GJA8	ENSG00000121634	1:147902795-147909269	120687	100	75	423	0.02639	0.0457478	0.564035
GPR89B	ENSG00000188092	1:147928393-147993592	120687	65	59	476	0.02127	0.0431353	0.621943
LINC01138	ENSG00000274020	1:148290889-148519604	120687	45	39	278	0.0179874	0.0563971	0.749771
PPIAL4G	ENSG00000236334	1:148482548-148483302	120687	45	39	278	0.0179874	0.0563971	0.749771
NBPF14	ENSG00000270629	1:148531385-148679742	120687	15	13	72	0.0135255	0.110724	0.902777
PDE4DIP	ENSG00000178104	1:148808181-149048286	120687	247	223	1442	-0.0260451	0.0248831	0.29524
AC239802.1	ENSG00000254913	1:149006309-149009527	120687	13	13	103	0.0164755	0.0925861	0.858764
AC239802.2	ENSG00000255148	1:149018671-149026269	120687	2	2	130	-0.0584282	0.0824215	0.47839
NBPF9	ENSG00000269713	1:149054027-149103561	120687	78	70	773	-0.00255725	0.033891	0.939853
PPIAL4C	ENSG00000263464	1:149583865-149584464	120687	33	31	489	0.0323666	0.0425603	0.446963
FCGR1A	ENSG00000150337	1:149782671-149791675	120687	31	27	229	-0.00379277	0.062126	0.95132
H2BC18	ENSG00000203814	1:149782689-149812373	120687	31	27	229	-0.00379277	0.062126	0.95132
AC243772.2	ENSG00000233030	1:149785659-149793020	120687	22	19	122	-0.040696	0.0850782	0.632411
H3C13	ENSG00000183598	1:149813225-149813693	120687	27	26	236	-0.091066	0.0611989	0.136742
SV2A	ENSG00000159164	1:149903318-149917844	120687	136	105	321	-0.0351963	0.0524933	0.502544
SF3B4	ENSG00000143368	1:149923317-149927803	120687	38	34	54	0.117832	0.127843	0.356688
OTUD7B	ENSG00000264522	1:149937812-150010726	120687	140	108	741	0.00552541	0.0346104	0.87316
VPS45	ENSG00000136631	1:150067279-150145329	120687	94	80	437	-0.0445343	0.0450116	0.322469
PLEKHO1	ENSG00000023902	1:150149183-150164720	120687	96	71	384	-0.0204693	0.048007	0.669831
ANP32E	ENSG00000143401	1:150218417-150236156	120687	29	24	246	0.0714299	0.0599448	0.23342
CA14	ENSG00000118298	1:150257251-150265078	120687	80	65	498	-0.0337795	0.0421756	0.423174
APH1A	ENSG00000117362	1:150265399-150269580	120687	31	24	62	-0.0176652	0.119315	0.882299
C1orf54	ENSG00000118292	1:150268200-150280916	120687	26	20	57	0.256524	0.124433	0.0392516
CIART	ENSG00000159208	1:150282543-150287093	120687	21	19	67	0.0716933	0.114779	0.532219
MRPS21	ENSG00000266472	1:150293861-150308979	120687	16	14	24	-0.0537497	0.191742	0.779229
PRPF3	ENSG00000117360	1:150321479-150353233	120687	51	36	114	0.14616	0.0880089	0.096765
RPRD2	ENSG00000163125	1:150363091-150476566	120687	233	191	677	0.00764129	0.0361998	0.83282
TARS2	ENSG00000143374	1:150487364-150507609	120687	160	134	412	-0.0211446	0.0463524	0.648267
ECM1	ENSG00000143369	1:150508062-150513789	120687	15	12	74	-0.11623	0.109218	0.287236
ADAMTSL4-AS2	ENSG00000237781	1:150548562-150557724	120687	167	137	796	-0.00857876	0.033401	0.797301
ADAMTSL4	ENSG00000143382	1:150549369-150560937	120687	299	249	2008	-0.00976299	0.0211368	0.644157
MCL1	ENSG00000143384	1:150560895-150579738	120687	58	46	203	0.0553802	0.0659774	0.401256
ENSA	ENSG00000143420	1:150600851-150629612	120687	18	15	76	0.0499936	0.107773	0.642733
GOLPH3L	ENSG00000143457	1:150646230-150697154	120687	74	60	383	0.0154303	0.0480695	0.74821
HORMAD1	ENSG00000143452	1:150698060-150720895	120687	35	30	64	0.00342582	0.117437	0.976728
CTSS	ENSG00000163131	1:150730079-150765957	120687	37	31	82	-0.142093	0.103757	0.170849
CTSK	ENSG00000143387	1:150794880-150809577	120687	18	15	60	-0.0750405	0.121286	0.53611
ARNT	ENSG00000143437	1:150809713-150876708	120687	115	96	356	0.0974666	0.0498527	0.0505721
SETDB1	ENSG00000143379	1:150926263-150964744	120687	99	77	146	-0.0414933	0.0777794	0.593706
CERS2	ENSG00000143418	1:150960583-150975003	120687	59	45	172	-0.0517688	0.0716677	0.470083
AL590133.2	ENSG00000259357	1:150965245-150966256	120687	7	6	13	0.0500939	0.260514	0.847516
ANXA9	ENSG00000143412	1:150982249-150995634	120687	74	59	284	-0.00129853	0.0557996	0.981434
MINDY1	ENSG00000143409	1:150996086-151008375	120687	42	35	360	0.0203571	0.0495765	0.681352
PRUNE1	ENSG00000143363	1:151008420-151035713	120687	40	33	229	0.0835937	0.0621256	0.178444
BNIPL	ENSG00000163141	1:151036321-151047720	120687	72	61	509	0.0401867	0.0417192	0.335414
C1orf56	ENSG00000143443	1:151047751-151051986	120687	54	41	193	0.00614126	0.0676625	0.927681
CDC42SE1	ENSG00000197622	1:151050971-151070325	120687	8	6	18	-0.319772	0.221397	0.148644
MLLT11	ENSG00000213190	1:151060397-151069544	120687	8	6	18	-0.319772	0.221397	0.148644
GABPB2	ENSG00000143458	1:151070578-151125542	120687	74	63	304	-0.0372649	0.0539373	0.489633
SEMA6C	ENSG00000143434	1:151131685-151146664	120687	201	168	1050	0.00852042	0.0291126	0.769774
TNFAIP8L2	ENSG00000163154	1:151156649-151159749	120687	52	43	194	-0.00858164	0.0674881	0.898816
SCNM1	ENSG00000163156	1:151156664-151170296	120687	143	115	731	0.0134885	0.0348449	0.698682
LYSMD1	ENSG00000163155	1:151159748-151165948	120687	42	35	232	0.0170367	0.0617238	0.782537
TMOD4	ENSG00000163157	1:151169986-151176284	120687	81	67	315	-0.0600007	0.0529894	0.257502
VPS72	ENSG00000163159	1:151176304-151195321	120687	39	37	158	0.124685	0.0747704	0.0954001
PIP5K1A	ENSG00000143398	1:151197949-151249536	120687	86	66	162	0.00378454	0.0738436	0.959126
PSMD4	ENSG00000159352	1:151254709-151267479	120687	39	34	66	0.326626	0.115641	0.00473571
ZNF687	ENSG00000143373	1:151281618-151292176	120687	199	162	663	0.0733389	0.0365773	0.0449585
PI4KB	ENSG00000143393	1:151291797-151327715	120687	78	63	195	-0.023462	0.0673151	0.727434
RFX5	ENSG00000143390	1:151340640-151347326	120687	110	92	579	0.0542093	0.0391273	0.165913
SELENBP1	ENSG00000143416	1:151364304-151372707	120687	127	100	478	-0.0375879	0.0430453	0.382544
PSMB4	ENSG00000159377	1:151399560-151401937	120687	53	39	82	0.0703628	0.103757	0.497678
POGZ	ENSG00000143442	1:151402724-151459494	120687	87	67	125	-0.110196	0.0840516	0.18984
CGN	ENSG00000143375	1:151510510-151538692	120687	298	252	1509	0.0187268	0.0243313	0.441502
TUFT1	ENSG00000143367	1:151540305-151583583	120687	81	60	354	0.0140424	0.0499937	0.7788
SNX27	ENSG00000143376	1:151612006-151699091	120687	72	52	173	0.0348729	0.0714606	0.625549
AL391335.1	ENSG00000250734	1:151612038-151613363	120687	22	16	33	0.203563	0.163523	0.213184
RIIAD1	ENSG00000178796	1:151710433-151729805	120687	11	10	106	-0.0520231	0.0912675	0.568673
MRPL9	ENSG00000143436	1:151759647-151763496	120687	57	47	247	0.0641395	0.0598237	0.283656
OAZ3	ENSG00000143450	1:151762899-151771334	120687	40	32	177	0.0364669	0.0706497	0.60574
AL589765.4	ENSG00000249602	1:151763384-151769501	120687	2	2	39	-0.032636	0.150424	0.828239
TDRKH	ENSG00000182134	1:151770107-151791416	120687	55	42	164	-0.0272681	0.0733926	0.710237
LINGO4	ENSG00000213171	1:151800264-151805419	120687	139	113	997	-0.0408727	0.0298696	0.171196
RORC	ENSG00000143365	1:151806071-151831845	120687	54	38	220	-0.136719	0.0633805	0.0309965
C2CD4D	ENSG00000225556	1:151837819-151840557	120687	73	59	219	-0.0103363	0.0635259	0.870747
C2CD4D-AS1	ENSG00000234614	1:151841877-151850385	120687	13	9	40	0.0217388	0.148532	0.883639
THEM5	ENSG00000196407	1:151847101-151853712	120687	45	38	138	0.0632447	0.0799994	0.429198
THEM4	ENSG00000159445	1:151870866-151909637	120687	38	27	67	0.17255	0.114778	0.132751
AL450992.2	ENSG00000285651	1:151885251-151899333	120687	20	14	48	0.0915005	0.135595	0.499798
S100A10	ENSG00000197747	1:151982915-151993859	120687	9	8	16	-0.0947459	0.234827	0.686601
AL450992.1	ENSG00000229021	1:151994531-152042774	120687	14	10	21	-0.225631	0.204977	0.271001
S100A11	ENSG00000163191	1:152032506-152047907	120687	14	10	21	-0.225631	0.204977	0.271001
TCHHL1	ENSG00000182898	1:152084141-152089064	120687	82	64	289	0.0114715	0.055316	0.835712
TCHH	ENSG00000159450	1:152106317-152115454	120687	466	402	2727	-0.0318771	0.0181926	0.0797385
PUDPP2	ENSG00000233792	1:152124016-152196699	120687	119	93	623	-0.042062	0.0377274	0.264895
RPTN	ENSG00000215853	1:152153595-152159228	120687	119	93	623	-0.042062	0.0377274	0.264895
FLG-AS1	ENSG00000237975	1:152168125-152445456	120687	1662	1411	9486	0.0176946	0.0100463	0.078187
HRNR	ENSG00000197915	1:152212076-152224193	120687	316	269	2035	0.0198614	0.0209985	0.344226
FLG	ENSG00000143631	1:152302165-152325239	120687	953	822	6085	0.0196277	0.012356	0.112169
FLG2	ENSG00000143520	1:152348735-152360006	120687	304	252	1360	-9.725e-05	0.0256136	0.996971
CRNN	ENSG00000143536	1:152409243-152414263	120687	89	68	338	0.0270189	0.0511598	0.597411
CRCT1	ENSG00000169509	1:152514482-152516008	120687	42	37	98	0.0790347	0.0949163	0.405027
LCE3E	ENSG00000185966	1:152565654-152566780	120687	16	13	129	-0.107611	0.0827396	0.193396
LCE3D	ENSG00000163202	1:152579381-152580516	120687	19	15	108	-0.0561802	0.0904192	0.534383
LCE3C	ENSG00000244057	1:152600662-152601086	120687	8	6	7	-0.175518	0.355011	0.621022
LCE3B	ENSG00000187238	1:152613811-152614098	120687	11	9	57	-0.0314439	0.124435	0.800506
LCE3A	ENSG00000185962	1:152622834-152623103	120687	12	12	110	-0.123415	0.0895936	0.16836
LCE2D	ENSG00000187223	1:152663380-152664659	120687	11	11	41	-0.301623	0.146708	0.0397878
LCE2C	ENSG00000187180	1:152675295-152676574	120687	19	14	63	-0.0843162	0.118364	0.476252
LCE2B	ENSG00000159455	1:152686123-152687397	120687	17	13	59	-0.137899	0.122309	0.259545
LCE2A	ENSG00000187173	1:152698345-152699442	120687	17	16	170	-0.110596	0.0720869	0.124978
LCE4A	ENSG00000187170	1:152708160-152709491	120687	13	11	193	0.0631688	0.0676622	0.350515
C1orf68	ENSG00000198854	1:152719522-152720470	120687	46	35	218	-0.0136772	0.0636712	0.829915
KPRP	ENSG00000203786	1:152759561-152762052	120687	111	92	460	-0.017752	0.0438762	0.685777
LCE1F	ENSG00000240386	1:152776372-152776728	120687	32	22	113	0.108252	0.0883976	0.220726
LCE1E	ENSG00000186226	1:152786214-152788426	120687	25	17	66	-0.216093	0.115643	0.0616753
LCE1D	ENSG00000172155	1:152796721-152798181	120687	25	22	166	0.00152919	0.0729497	0.983276
LCE1C	ENSG00000197084	1:152804835-152806628	120687	31	25	253	0.157917	0.0591101	0.00754977
LCE1B	ENSG00000196734	1:152811971-152813108	120687	24	21	77	0.118061	0.107071	0.270182
LCE1A	ENSG00000186844	1:152827473-152828097	120687	28	20	258	0.00240911	0.0585374	0.967172
LCE6A	ENSG00000235942	1:152842856-152843983	120687	17	16	140	-0.0596133	0.0794266	0.452926
SMCP	ENSG00000163206	1:152878322-152885047	120687	16	9	19	-0.188825	0.215494	0.380899
IVL	ENSG00000163207	1:152908546-152911886	120687	98	78	404	-0.00645647	0.0468076	0.890291
SPRR4	ENSG00000184148	1:152970648-152972574	120687	14	10	58	-0.0339444	0.123359	0.783186
SPRR1A	ENSG00000169474	1:152985231-152985500	120687	18	15	115	-0.118624	0.0876261	0.175816
SPRR3	ENSG00000163209	1:153001747-153003856	120687	36	27	135	-0.0125731	0.0808826	0.876467
SPRR1B	ENSG00000169469	1:153031203-153032900	120687	16	13	52	-0.102808	0.130278	0.430027
SPRR2D	ENSG00000163216	1:153039732-153041931	120687	12	8	25	0.165751	0.187868	0.377629
SPRR2A	ENSG00000241794	1:153056120-153057512	120687	20	15	54	0.140786	0.127843	0.27079
SPRR2B	ENSG00000196805	1:153070224-153070840	120687	14	12	130	-0.0392274	0.0824216	0.63412
SPRR2E	ENSG00000203785	1:153093135-153106184	120687	6	5	41	-0.100712	0.14671	0.492416
SPRR2F	ENSG00000244094	1:153112121-153113516	120687	14	13	75	0.0222682	0.108488	0.83737
SPRR2G	ENSG00000159516	1:153149582-153150890	120687	13	13	47	0.110819	0.137029	0.418673
LELP1	ENSG00000203784	1:153203430-153205120	120687	22	17	50	0.0776599	0.132857	0.558858
PRR9	ENSG00000203783	1:153217584-153219310	120687	21	19	51	0.161864	0.131548	0.218525
LORICRIN	ENSG00000203782	1:153259687-153262124	120687	126	106	1025	-0.0293288	0.0294623	0.319509
PGLYRP3	ENSG00000159527	1:153297862-153310718	120687	71	57	399	0.0413505	0.0470988	0.37997
PGLYRP4	ENSG00000163218	1:153330120-153348841	120687	69	56	547	-0.000656423	0.0402505	0.986988
S100A9	ENSG00000163220	1:153357854-153361023	120687	16	13	18	0.0127628	0.221399	0.954031
S100A12	ENSG00000163221	1:153373711-153375621	120687	18	14	37	-0.286727	0.154432	0.0633611
S100A8	ENSG00000143546	1:153390032-153391073	120687	13	9	21	-0.287809	0.204976	0.160287
S100A7A	ENSG00000184330	1:153416520-153423222	120687	20	19	38	-0.135365	0.152389	0.374388
S100A7L2	ENSG00000197364	1:153437058-153439949	120687	12	11	34	0.102497	0.161102	0.524631
S100A7	ENSG00000143556	1:153457744-153460651	120687	11	8	29	-0.28561	0.174432	0.101554
S100A5	ENSG00000196420	1:153537147-153541765	120687	26	21	144	0.0554828	0.078317	0.478673
S100A4	ENSG00000196154	1:153543613-153550136	120687	13	10	11	-0.36985	0.283204	0.19157
S100A3	ENSG00000188015	1:153547329-153549258	120687	13	10	11	-0.36985	0.283204	0.19157
S100A2	ENSG00000196754	1:153561108-153567890	120687	21	17	155	-0.0104033	0.0754905	0.890391
S100A16	ENSG00000188643	1:153606886-153613145	120687	22	19	127	-0.0650671	0.0833882	0.435219
S100A13	ENSG00000189171	1:153618787-153631360	120687	8	5	20	0.16126	0.210038	0.442628
AL162258.1	ENSG00000271853	1:153626332-153634340	120687	4	2	3	0.363485	0.542279	0.502672
CHTOP	ENSG00000160679	1:153633982-153646306	120687	29	20	177	0.0852295	0.0706494	0.227673
SNAPIN	ENSG00000143553	1:153658703-153661852	120687	30	21	42	0.0384368	0.144954	0.790882
ILF2	ENSG00000143621	1:153661788-153671028	120687	38	28	74	0.139846	0.109218	0.200392
NPR1	ENSG00000169418	1:153678688-153693992	120687	192	158	956	-0.033208	0.0304982	0.276221
INTS3	ENSG00000143624	1:153728050-153774808	120687	98	73	193	0.00864325	0.0676625	0.898354
AL513523.4	ENSG00000243613	1:153746851-153751227	120687	21	17	65	0.0427653	0.11653	0.713628
AL513523.3	ENSG00000233222	1:153750983-153752176	120687	12	9	43	0.0581574	0.143259	0.684772
SLC27A3	ENSG00000143554	1:153774354-153780157	120687	15	13	118	-0.0120153	0.0865068	0.889533
GATAD2B	ENSG00000143614	1:153789030-153923360	120687	57	47	117	0.0841514	0.086875	0.33272
AL358472.5	ENSG00000284738	1:153923337-153935240	120687	81	65	374	-0.0438801	0.0486425	0.367006
DENND4B	ENSG00000198837	1:153929501-153946718	120687	244	200	782	0.00354725	0.0336967	0.916161
CRTC2	ENSG00000160741	1:153947669-153958615	120687	85	71	318	-0.0828998	0.0527392	0.115978
SLC39A1	ENSG00000143570	1:153959099-153968184	120687	40	34	199	0.163709	0.0666346	0.0140171
AL358472.7	ENSG00000285779	1:153959151-153975887	120687	57	47	233	0.148692	0.06159	0.0157685
JTB	ENSG00000143543	1:153974269-153977674	120687	22	18	44	0.0513538	0.141622	0.716896
AL358472.6	ENSG00000285641	1:153975850-153986246	120687	46	41	97	-0.087304	0.0954039	0.36014
RAB13	ENSG00000143545	1:153981617-153986358	120687	39	35	87	-0.10846	0.100733	0.281614
RPS27	ENSG00000177954	1:153990762-153992155	120687	2	1	1	0.251934	0.939249	0.788523
NUP210L	ENSG00000143552	1:153992685-154155116	120687	214	165	672	-0.00824615	0.0363334	0.820457
TPM3	ENSG00000143549	1:154155304-154194648	120687	34	24	34	-0.057148	0.161102	0.72279
C1orf189	ENSG00000163263	1:154199085-154206333	120687	14	10	38	0.131731	0.152389	0.387349
C1orf43	ENSG00000143612	1:154206696-154220637	120687	35	26	138	0.184121	0.0799978	0.0213595
UBAP2L	ENSG00000143569	1:154220179-154271510	120687	127	97	230	0.0437187	0.0619909	0.480659
AQP10	ENSG00000143595	1:154321090-154325325	120687	45	37	118	0.147357	0.0865058	0.0884863
ATP8B2	ENSG00000143515	1:154325525-154351304	120687	183	148	542	0.0698267	0.0404344	0.0841833
IL6R-AS1	ENSG00000228013	1:154402328-154406564	120687	1	1	25	0.135018	0.187868	0.472333
IL6R	ENSG00000160712	1:154405193-154469450	120687	71	59	282	-0.00570539	0.0559967	0.918846
SHE	ENSG00000169291	1:154469772-154502412	120687	83	70	482	0.0343671	0.042867	0.422718
TDRD10	ENSG00000163239	1:154502219-154548147	120687	12	10	138	-0.0547896	0.0799994	0.493423
UBE2Q1	ENSG00000160714	1:154548577-154559028	120687	30	23	95	0.08059	0.0964022	0.403168
UBE2Q1-AS1	ENSG00000229780	1:154553609-154555017	120687	1	1	5	-0.181458	0.420051	0.665748
CHRNB2	ENSG00000160716	1:154567778-154580013	120687	104	86	355	0.0549622	0.0499232	0.270924
ADAR	ENSG00000160710	1:154581695-154628013	120687	180	140	340	-0.000219959	0.0510096	0.996559
KCNN3	ENSG00000143603	1:154697455-154870281	120687	97	67	385	-0.0789047	0.0479444	0.099814
PMVK	ENSG00000163344	1:154924740-154936719	120687	44	38	404	-0.0726144	0.0468071	0.120817
PBXIP1	ENSG00000163346	1:154944076-154956123	120687	147	120	767	-0.0391011	0.0340223	0.25044
PYGO2	ENSG00000163348	1:154957026-154963853	120687	48	36	197	-0.121392	0.0669722	0.0698977
SHC1	ENSG00000160691	1:154962298-154974395	120687	45	36	133	-0.0756716	0.0814875	0.353082
CKS1B	ENSG00000173207	1:154974653-154979251	120687	15	12	39	-0.251896	0.150422	0.0940141
FLAD1	ENSG00000160688	1:154983338-154993111	120687	29	24	79	0.0346094	0.105708	0.743361
LENEP	ENSG00000163352	1:154993586-154994315	120687	8	7	106	-0.146088	0.0912667	0.109449
ZBTB7B	ENSG00000160685	1:155002630-155018522	120687	2	2	4	-0.269402	0.46963	0.566207
DCST2	ENSG00000163354	1:155018520-155033781	120687	150	132	961	-0.00924135	0.0304196	0.761283
DCST1	ENSG00000163357	1:155033824-155050930	120687	123	104	827	0.0116731	0.0327732	0.721708
DCST1-AS1	ENSG00000232093	1:155045191-155046118	120687	6	6	23	-0.170256	0.195864	0.384707
ADAM15	ENSG00000143537	1:155050566-155062775	120687	111	93	533	-0.0258006	0.0407733	0.526876
EFNA4	ENSG00000243364	1:155063737-155069553	120687	7	7	10	-0.0788699	0.297028	0.790601
AL691442.1	ENSG00000251246	1:155063748-155086807	120687	42	33	84	-0.0191621	0.102516	0.851724
EFNA3	ENSG00000143590	1:155078837-155087538	120687	35	26	74	-0.011086	0.109218	0.919151
EFNA1	ENSG00000169242	1:155127876-155134899	120687	32	25	144	0.052898	0.078317	0.4994
SLC50A1	ENSG00000169241	1:155135344-155138857	120687	36	28	341	0.0244209	0.0509349	0.631616
AL713999.1	ENSG00000273088	1:155169409-155187272	120687	113	101	297	0.018034	0.0545677	0.741031
TRIM46	ENSG00000163462	1:155173787-155184971	120687	113	101	297	0.018034	0.0545677	0.741031
THBS3-AS1	ENSG00000231064	1:155195004-155205495	120687	224	182	901	0.0569127	0.0314078	0.0699776
THBS3	ENSG00000169231	1:155195588-155209051	120687	241	198	1083	0.0654955	0.028669	0.0223399
GBA	ENSG00000177628	1:155234452-155244699	120687	102	88	373	-0.0259908	0.0487075	0.593611
FAM189B	ENSG00000160767	1:155247205-155255483	120687	149	131	1285	-0.0363101	0.026342	0.168076
SCAMP3	ENSG00000116521	1:155255979-155262430	120687	84	70	215	-0.00788116	0.0641131	0.902166
CLK2	ENSG00000176444	1:155262868-155278491	120687	50	41	167	-0.0987383	0.0727307	0.174595
HCN3	ENSG00000143630	1:155277463-155289848	120687	162	138	1113	-0.0560775	0.0282837	0.0474034
PKLR	ENSG00000143627	1:155289293-155301438	120687	42	35	203	0.0703265	0.0659773	0.28646
FDPS	ENSG00000160752	1:155308748-155320666	120687	35	27	95	0.0436888	0.0964024	0.65041
RUSC1-AS1	ENSG00000225855	1:155316863-155324176	120687	80	69	317	-0.0458104	0.0528225	0.385804
RUSC1	ENSG00000160753	1:155320894-155331114	120687	168	137	590	-0.0375522	0.0387628	0.332661
ASH1L	ENSG00000116539	1:155335268-155563162	120687	430	357	1532	0.0331855	0.0241502	0.169401
MSTO1	ENSG00000125459	1:155610205-155614951	120687	61	54	251	0.014448	0.0593463	0.807655
AL353807.3	ENSG00000246203	1:155614726-155660245	120687	54	48	126	0.0496711	0.0837182	0.552972
YY1AP1	ENSG00000163374	1:155659443-155689000	120687	191	161	516	-0.0516655	0.0414364	0.212447
DAP3	ENSG00000132676	1:155687960-155739010	120687	79	67	254	0.0396967	0.0589955	0.501026
GON4L	ENSG00000116580	1:155749659-155859400	120687	353	284	1163	0.00310956	0.0276753	0.910539
SYT11	ENSG00000132718	1:155859567-155885199	120687	67	53	121	0.16597	0.0854274	0.0520378
RIT1	ENSG00000143622	1:155897808-155911404	120687	24	19	53	-0.148341	0.129043	0.250331
KHDC4	ENSG00000132680	1:155913045-155934413	120687	70	54	349	0.0429376	0.0503493	0.393774
RXFP4	ENSG00000173080	1:155941638-155943087	120687	63	55	535	0.0304161	0.0406973	0.454838
ARHGEF2	ENSG00000116584	1:155946851-156007070	120687	151	114	364	-0.00931972	0.0493042	0.850073
AL355388.1	ENSG00000285677	1:156001953-156033342	120687	27	22	72	-0.121374	0.110724	0.272996
SSR2	ENSG00000163479	1:156009048-156020951	120687	27	22	72	-0.121374	0.110724	0.272996
UBQLN4	ENSG00000160803	1:156035299-156053798	120687	74	60	130	0.0445191	0.0824215	0.589101
RAB25	ENSG00000132698	1:156061160-156070504	120687	75	66	472	-0.0230922	0.043317	0.593966
MEX3A	ENSG00000254726	1:156072013-156082465	120687	49	39	370	-0.011965	0.048904	0.806718
LMNA	ENSG00000160789	1:156082573-156140081	120687	112	98	307	-0.0320068	0.0536738	0.55096
SEMA4A	ENSG00000196189	1:156147366-156177752	120687	162	137	713	0.0148543	0.0352793	0.67372
SLC25A44	ENSG00000160785	1:156193932-156212796	120687	61	56	314	0.0347277	0.0530737	0.512898
PMF1-BGLAP	ENSG00000260238	1:156212982-156243332	120687	47	43	242	0.0129144	0.0604376	0.830795
PMF1	ENSG00000160783	1:156212993-156240042	120687	22	19	96	0.0226485	0.0958994	0.813301
BGLAP	ENSG00000242252	1:156242184-156243317	120687	25	24	146	0.00649062	0.0777795	0.933495
SMG5	ENSG00000198952	1:156249224-156282825	120687	144	118	646	0.0418432	0.0370532	0.258783
TMEM79	ENSG00000163472	1:156282935-156293185	120687	8	8	8	0.0454629	0.332084	0.891108
GLMP	ENSG00000198715	1:156290089-156295689	120687	68	59	151	0.134827	0.0764815	0.0779231
CCT3	ENSG00000163468	1:156308968-156367873	120687	106	92	248	0.0435946	0.0597034	0.465276
TSACC	ENSG00000163467	1:156337314-156346995	120687	14	11	58	-0.068943	0.123358	0.576241
RHBG	ENSG00000132677	1:156369211-156385219	120687	121	103	446	0.04212	0.0445568	0.3445
MEF2D	ENSG00000116604	1:156463727-156500779	120687	88	67	367	-0.0389814	0.0491028	0.427269
IQGAP3	ENSG00000183856	1:156525405-156572604	120687	357	296	1463	-0.0155043	0.0247061	0.5303
TTC24	ENSG00000187862	1:156579723-156587719	120687	83	74	317	-0.0489669	0.0528225	0.353922
NAXE	ENSG00000163382	1:156591756-156609507	120687	59	53	366	-0.0589392	0.0491694	0.230647
GPATCH4	ENSG00000160818	1:156594301-156601496	120687	59	53	366	-0.0589392	0.0491694	0.230647
HAPLN2	ENSG00000132702	1:156619331-156625725	120687	82	65	285	-0.0288596	0.0557018	0.604382
BCAN	ENSG00000132692	1:156641390-156659532	120687	170	141	925	0.00395916	0.0310012	0.898379
AL590666.2	ENSG00000229953	1:156646507-156661424	120687	170	141	925	0.00395916	0.0310012	0.898379
NES	ENSG00000132688	1:156668763-156677407	120687	231	180	794	0.0166374	0.0334427	0.618843
AL590666.4	ENSG00000285570	1:156689676-156704757	120687	23	18	308	-0.071417	0.0535865	0.182616
CRABP2	ENSG00000143320	1:156699606-156705816	120687	28	22	316	-0.071458	0.0529056	0.176801
ISG20L2	ENSG00000143319	1:156721891-156728766	120687	5	4	13	-0.032279	0.260514	0.90139
RRNAD1	ENSG00000143303	1:156728442-156736960	120687	116	94	532	0.0265025	0.0408114	0.516087
MRPL24	ENSG00000143314	1:156737303-156741590	120687	59	46	195	-0.00108483	0.0673151	0.987142
HDGF	ENSG00000143321	1:156742109-156766925	120687	3	2	37	-0.173403	0.154434	0.26151
PRCC	ENSG00000143294	1:156750610-156800815	120687	63	45	125	-0.100408	0.0840517	0.232243
AL590666.5	ENSG00000287624	1:156768105-156769233	120687	6	6	13	-0.0647487	0.260514	0.803715
SH2D2A	ENSG00000027869	1:156806243-156816848	120687	58	47	162	-0.0519284	0.0738435	0.481917
NTRK1	ENSG00000198400	1:156815640-156881850	120687	484	401	2361	-0.0125096	0.0195218	0.521651
INSRR	ENSG00000027644	1:156840063-156859117	120687	338	279	1778	-0.00474369	0.0224407	0.832584
PEAR1	ENSG00000187800	1:156893698-156916434	120687	234	185	794	0.0458566	0.0334425	0.17031
LRRC71	ENSG00000160838	1:156920632-156933094	120687	124	110	457	0.0643041	0.0440191	0.144064
ARHGEF11	ENSG00000132694	1:156934840-157045742	120687	218	174	688	0.00875989	0.0359109	0.807282
ETV3L	ENSG00000253831	1:157092043-157112412	120687	71	57	291	-0.029929	0.0551259	0.587185
ETV3	ENSG00000117036	1:157121191-157138474	120687	67	57	256	0.0661456	0.0587649	0.260336
FCRL5	ENSG00000143297	1:157513377-157552515	120687	153	134	649	-0.0623775	0.0369677	0.0915358
FCRL4	ENSG00000163518	1:157573747-157598085	120687	81	64	277	0.0814768	0.0564981	0.14927
FCRL3	ENSG00000160856	1:157674321-157700769	120687	126	112	530	0.00434454	0.0408881	0.915381
AL356276.1	ENSG00000227217	1:157691762-157696459	120687	34	31	106	-0.101549	0.0912672	0.265857
FCRL2	ENSG00000132704	1:157745733-157777132	120687	103	81	570	-0.0406676	0.0394337	0.302404
FCRL1	ENSG00000163534	1:157794403-157820120	120687	68	50	482	0.0123048	0.0428671	0.774077
CD5L	ENSG00000073754	1:157830911-157898256	120687	79	66	216	0.0829994	0.0639643	0.194429
KIRREL1	ENSG00000183853	1:157993273-158100262	120687	144	113	387	-0.0209884	0.0478212	0.660739
CD1D	ENSG00000158473	1:158178030-158186427	120687	53	49	204	-0.0105546	0.0658159	0.872593
CD1A	ENSG00000158477	1:158254424-158258269	120687	104	86	584	-0.0896023	0.0389598	0.0214557
CD1C	ENSG00000158481	1:158289923-158294774	120687	90	77	286	0.0182329	0.0556046	0.742985
CD1B	ENSG00000158485	1:158327951-158331531	120687	93	75	247	0.0463434	0.0598238	0.438538
CD1E	ENSG00000158488	1:158353696-158357553	120687	78	63	510	0.0666239	0.0416782	0.109925
OR10T2	ENSG00000186306	1:158398522-158399466	120687	67	52	423	-0.0330657	0.0457478	0.469814
OR10K2	ENSG00000180708	1:158418210-158426237	120687	75	62	259	0.0511837	0.0584244	0.380993
OR10K1	ENSG00000173285	1:158461574-158470857	120687	82	72	476	-0.0640549	0.043135	0.137547
OR10R2	ENSG00000198965	1:158472220-158480936	120687	71	58	343	-0.00850689	0.0507867	0.866975
AL365440.1	ENSG00000236656	1:158474454-158494886	120687	71	58	343	-0.00850689	0.0507867	0.866975
OR6Y1	ENSG00000197532	1:158544550-158554405	120687	99	71	657	-0.0609693	0.0367432	0.0970481
OR6P1	ENSG00000186440	1:158560606-158570580	120687	90	76	496	0.0335256	0.0422602	0.427594
OR10X1	ENSG00000279111	1:158578919-158579899	120687	78	66	448	0.0280462	0.0444577	0.528137
OR10Z1	ENSG00000198967	1:158605268-158612514	120687	91	73	503	-0.0499878	0.0419662	0.233597
SPTA1	ENSG00000163554	1:158610704-158686715	120687	527	423	2663	0.0109882	0.0184051	0.550494
OR6K2	ENSG00000196171	1:158699678-158700652	120687	81	70	329	-0.0467572	0.0518528	0.367201
OR6K3	ENSG00000203757	1:158716327-158720720	120687	75	61	308	-0.00272002	0.0535869	0.959517
OR6N1	ENSG00000197403	1:158747814-158772195	120687	145	127	755	-0.0606206	0.0342896	0.0770774
OR6K6	ENSG00000180433	1:158754720-158755891	120687	62	54	377	-0.0380971	0.0484492	0.431674
OR6N2	ENSG00000188340	1:158774222-158781204	120687	81	68	178	-0.0201864	0.0704513	0.774473
MNDA	ENSG00000163563	1:158831351-158849506	120687	86	64	357	0.0446968	0.0497836	0.369281
PYHIN1	ENSG00000163564	1:158930796-158977059	120687	75	63	436	0.086169	0.0450625	0.0558491
IFI16	ENSG00000163565	1:158999968-159055155	120687	100	81	391	0.100892	0.0475759	0.0339507
AIM2	ENSG00000163568	1:159062484-159147096	120687	37	34	193	-0.0376154	0.0676624	0.57826
CADM3	ENSG00000162706	1:159171609-159203313	120687	73	57	327	-0.0356282	0.0520108	0.493335
CADM3-AS1	ENSG00000225670	1:159194325-159207973	120687	34	27	71	0.0962407	0.1115	0.388059
FCER1A	ENSG00000179639	1:159289714-159308224	120687	47	36	214	-0.0711337	0.0642621	0.268324
OR10J3	ENSG00000196266	1:159313670-159314659	120687	63	52	216	-0.0156943	0.0639648	0.806179
AL513323.1	ENSG00000228560	1:159346166-159469068	120687	82	68	450	-0.0294035	0.0443591	0.507426
OR10J1	ENSG00000196184	1:159437845-159443078	120687	82	68	450	-0.0294035	0.0443591	0.507426
OR10J5	ENSG00000184155	1:159535078-159536007	120687	63	52	280	-0.0208707	0.0561958	0.710346
APCS	ENSG00000132703	1:159587826-159588865	120687	62	52	425	0.017116	0.0456405	0.707648
CRP	ENSG00000132693	1:159712289-159714589	120687	52	38	229	-0.684642	0.0620948	2.87079e-28
DUSP23	ENSG00000158716	1:159780932-159782543	120687	33	30	103	0.0807168	0.0925858	0.383314
FCRL6	ENSG00000181036	1:159800511-159816257	120687	78	65	846	-0.018638	0.0324056	0.565192
SLAMF8	ENSG00000158714	1:159826811-159837492	120687	69	58	382	-0.0146638	0.0481322	0.760628
AL590560.2	ENSG00000256029	1:159834474-159873053	120687	109	89	423	0.0368352	0.0457478	0.420716
SNHG28	ENSG00000188004	1:159834480-159855071	120687	21	15	65	0.0806265	0.11653	0.489004
VSIG8	ENSG00000243284	1:159854316-159862657	120687	76	60	236	-0.0130647	0.0611995	0.830954
AL590560.3	ENSG00000272668	1:159854870-159867685	120687	68	55	219	-0.0364173	0.0635259	0.566463
CFAP45	ENSG00000213085	1:159872364-159900165	120687	147	122	655	0.0533834	0.036799	0.14687
TAGLN2	ENSG00000158710	1:159918107-159925507	120687	33	26	121	0.0296075	0.0854287	0.72891
IGSF9	ENSG00000085552	1:159927039-159945613	120687	294	254	894	-0.0435133	0.0315298	0.167565
SLAMF9	ENSG00000162723	1:159951492-159954237	120687	45	30	179	0.0962667	0.070254	0.170604
KCNJ10	ENSG00000177807	1:159998651-160070160	120687	143	107	649	0.0342638	0.036968	0.354004
PIGM	ENSG00000143315	1:160024953-160031990	120687	83	61	345	0.0392801	0.0506396	0.437938
KCNJ9	ENSG00000162728	1:160081538-160090563	120687	45	36	78	-0.163416	0.106382	0.124507
IGSF8	ENSG00000162729	1:160091340-160098943	120687	127	106	598	0.0549205	0.0385038	0.153762
ATP1A2	ENSG00000018625	1:160115759-160143591	120687	124	91	208	-0.0685663	0.0651808	0.292827
ATP1A4	ENSG00000132681	1:160151586-160186980	120687	286	239	1559	-0.0186252	0.023943	0.436629
CASQ1	ENSG00000143318	1:160190575-160201886	120687	98	84	391	0.000675283	0.0475768	0.988676
DCAF8	ENSG00000132716	1:160215715-160262549	120687	39	34	110	0.048613	0.0895942	0.587412
AL139011.2	ENSG00000258465	1:160216800-160285130	120687	96	75	378	-0.00520308	0.0483854	0.914365
PEX19	ENSG00000162735	1:160276807-160286348	120687	57	41	269	-0.0243597	0.0573307	0.67091
COPA	ENSG00000122218	1:160288594-160343273	120687	131	105	564	0.0439402	0.0396419	0.267676
NCSTN	ENSG00000162736	1:160343316-160358952	120687	94	75	218	-0.077125	0.0636708	0.225778
NHLH1	ENSG00000171786	1:160367071-160372846	120687	26	22	80	0.0187609	0.105046	0.858254
VANGL2	ENSG00000162738	1:160400564-160428670	120687	105	80	300	-0.0208175	0.0542948	0.701411
SLAMF6	ENSG00000162739	1:160485030-160523262	120687	37	30	116	0.054159	0.0872485	0.534768
AL138930.1	ENSG00000234425	1:160537073-160571458	120687	51	41	267	-0.00621347	0.0575445	0.914014
CD84	ENSG00000066294	1:160541095-160579516	120687	52	42	268	-0.00198098	0.0574373	0.972487
SLAMF1	ENSG00000117090	1:160608106-160647295	120687	50	41	212	0.0771111	0.064564	0.232346
AL121985.1	ENSG00000228863	1:160670778-160699761	120687	47	38	155	0.0189027	0.0754904	0.802279
CD48	ENSG00000117091	1:160678746-160711831	120687	50	41	165	0.020273	0.0731701	0.781729
SLAMF7	ENSG00000026751	1:160739057-160754821	120687	52	36	174	0.129036	0.0712544	0.0701531
LY9	ENSG00000122224	1:160796074-160828261	120687	103	86	496	0.00914097	0.0422603	0.828752
CD244	ENSG00000122223	1:160830160-160862887	120687	41	38	201	0.0729511	0.0663041	0.271223
ITLN1	ENSG00000179914	1:160876540-160885180	120687	67	59	733	-0.0245124	0.0347976	0.481166
AL354714.1	ENSG00000198358	1:160932465-160949922	120687	37	34	118	0.126961	0.086506	0.142199
ITLN2	ENSG00000158764	1:160945025-160954809	120687	95	80	282	-0.0284829	0.0559966	0.610995
F11R	ENSG00000158769	1:160995211-161021343	120687	56	48	346	0.0768397	0.0505662	0.128615
AL591806.2	ENSG00000270149	1:160997957-161038962	120687	56	48	346	0.0768397	0.0505662	0.128615
USF1	ENSG00000158773	1:161039251-161045977	120687	49	35	98	0.100615	0.0949162	0.289126
ARHGAP30	ENSG00000186517	1:161046946-161069970	120687	109	90	400	-0.0758542	0.0470398	0.106841
NECTIN4	ENSG00000143217	1:161070998-161089558	120687	74	61	300	0.146418	0.0542932	0.00700099
PFDN2	ENSG00000143256	1:161100556-161118055	120687	22	18	70	-0.0217058	0.112294	0.846728
UFC1	ENSG00000143222	1:161152776-161158856	120687	41	35	161	0.00278258	0.0740723	0.970034
AL590714.1	ENSG00000224985	1:161153760-161159349	120687	41	35	161	0.00278258	0.0740723	0.970034
USP21	ENSG00000143258	1:161159450-161165723	120687	93	75	264	0.043371	0.0578697	0.45358
PPOX	ENSG00000143224	1:161166056-161178013	120687	159	122	379	0.00103738	0.0483217	0.982872
B4GALT3	ENSG00000158850	1:161171310-161177968	120687	71	59	177	-0.0480481	0.0706497	0.496448
ADAMTS4	ENSG00000158859	1:161184302-161199054	120687	171	145	724	-0.0284002	0.0350118	0.417274
NDUFS2	ENSG00000158864	1:161197104-161214723	120687	65	53	141	-0.0887462	0.0791445	0.262153
FCER1G	ENSG00000158869	1:161215234-161220699	120687	9	8	14	-0.0514689	0.251038	0.837553
TOMM40L	ENSG00000158882	1:161225939-161230746	120687	40	34	153	0.0819352	0.0759813	0.280873
MIR5187	ENSG00000284035	1:161227186-161227261	120687	1	1	1	0.385085	0.939248	0.681811
NR1I3	ENSG00000143257	1:161229666-161238244	120687	17	14	42	-0.221408	0.144952	0.126649
PCP4L1	ENSG00000248485	1:161258745-161285450	120687	22	19	66	-0.0613069	0.115645	0.59602
MPZ	ENSG00000158887	1:161304735-161309968	120687	30	21	60	-0.0831184	0.121286	0.493149
SDHC	ENSG00000143252	1:161314381-161363206	120687	18	16	84	-0.0568935	0.102516	0.578912
FCGR2A	ENSG00000143226	1:161505430-161524013	120687	38	30	130	0.14419	0.0824206	0.0802138
AL590385.2	ENSG00000273112	1:161513176-161605099	120687	282	250	1738	-0.00473969	0.0226936	0.834561
HSPA6	ENSG00000173110	1:161524540-161526894	120687	200	176	1197	-0.00668632	0.0272833	0.806402
FCGR3A	ENSG00000203747	1:161541759-161550737	120687	38	34	282	0.0326617	0.0559966	0.559704
FCGR2C	ENSG00000244682	1:161581339-161605662	120687	39	36	249	-0.0298666	0.0595837	0.616192
FCGR3B	ENSG00000162747	1:161623196-161631963	120687	50	42	319	0.0822839	0.0526567	0.118136
FCGR2B	ENSG00000072694	1:161663147-161678654	120687	41	31	80	0.083511	0.105045	0.426614
AL451067.1	ENSG00000234211	1:161671978-161674824	120687	6	4	4	1.18803	0.469618	0.0114131
FCRLA	ENSG00000132185	1:161706972-161714352	120687	56	44	372	0.0274341	0.0487727	0.573783
FCRLB	ENSG00000162746	1:161721563-161728143	120687	77	60	259	-0.0555556	0.0584243	0.341656
DUSP12	ENSG00000081721	1:161749758-161757238	120687	60	49	173	0.130447	0.0714597	0.0679309
ATF6	ENSG00000118217	1:161766298-161977574	120687	110	92	314	0.0318697	0.0530737	0.548186
OLFML2B	ENSG00000162745	1:161983192-162023869	120687	188	162	861	0.0431999	0.0321239	0.178693
NOS1AP	ENSG00000198929	1:162069691-162370475	120687	52	36	102	-0.116956	0.0930378	0.208725
AL450163.1	ENSG00000285636	1:162146709-162175243	120687	11	6	9	-0.0392667	0.313093	0.900195
AL512785.2	ENSG00000254706	1:162365407-162383531	120687	84	70	310	-0.0476069	0.053414	0.372778
SPATA46	ENSG00000171722	1:162373203-162376854	120687	46	41	248	-0.0390223	0.0597034	0.513368
C1orf226	ENSG00000239887	1:162378841-162386812	120687	45	35	113	-0.154206	0.088397	0.0810779
SH2D1B	ENSG00000198574	1:162395268-162412138	120687	28	23	117	0.0900858	0.086875	0.299755
UHMK1	ENSG00000152332	1:162497251-162529631	120687	63	48	170	0.00319994	0.0720876	0.964594
UAP1	ENSG00000117143	1:162561506-162599842	120687	84	62	205	-0.0115245	0.0656555	0.860663
DDR2	ENSG00000162733	1:162631373-162787405	120687	123	103	539	-0.0506536	0.0405465	0.211566
HSD17B7	ENSG00000132196	1:162790702-162812817	120687	61	52	193	-0.110749	0.0676617	0.10167
CCDC190	ENSG00000185860	1:162824458-162868815	120687	32	29	58	-0.0184842	0.123359	0.88089
RGS4	ENSG00000117152	1:163068775-163076802	120687	34	30	205	-0.00287999	0.0656555	0.965012
RGS5	ENSG00000143248	1:163111121-163321791	120687	26	24	240	-0.0332768	0.0606883	0.58347
NUF2	ENSG00000143228	1:163266576-163355764	120687	63	52	243	0.0169378	0.0603133	0.778841
PBX1	ENSG00000185630	1:164555584-164899296	120687	26	21	114	0.214547	0.0880078	0.0147764
LMX1A	ENSG00000162761	1:165201867-165356715	120687	50	42	174	0.0616994	0.0712551	0.386549
LMX1A-AS2	ENSG00000224702	1:165210627-165213090	120687	1	1	3	0.163379	0.54228	0.763199
RXRG	ENSG00000143171	1:165400922-165445355	120687	83	60	166	0.0567475	0.0729496	0.436628
LRRC52-AS1	ENSG00000237463	1:165476838-165582155	120687	55	45	175	0.0806085	0.0710514	0.256581
LRRC52	ENSG00000162763	1:165544000-165563957	120687	55	45	175	0.0806085	0.0710514	0.256581
MGST3	ENSG00000143198	1:165631213-165661796	120687	35	31	161	0.0434256	0.0740722	0.557701
ALDH9A1	ENSG00000143149	1:165662216-165698863	120687	117	94	363	0.0346568	0.0493718	0.482707
TMCO1	ENSG00000143183	1:165724293-165827755	120687	47	39	234	-0.0804241	0.0614595	0.19068
UCK2	ENSG00000143179	1:165827614-165911618	120687	28	23	40	0.270906	0.14853	0.0681655
AL358115.1	ENSG00000236364	1:165889725-165900995	120687	15	11	23	0.572476	0.195858	0.00346769
FAM78B	ENSG00000188859	1:166057426-166167001	120687	35	32	56	0.375413	0.125536	0.00278549
AL596087.2	ENSG00000229588	1:166165911-166339090	120687	12	10	18	0.49256	0.221394	0.0260939
POGK	ENSG00000143157	1:166839447-166856359	120687	60	47	253	0.0671668	0.0591115	0.255842
TADA1	ENSG00000152382	1:166856510-166876264	120687	54	42	263	0.052994	0.0579793	0.360708
ILDR2	ENSG00000143195	1:166895711-166975540	120687	104	87	378	-0.0311186	0.0483853	0.520132
MAEL	ENSG00000143194	1:166975582-167022214	120687	86	73	261	0.0162132	0.0582008	0.780572
AL158837.1	ENSG00000227907	1:167052551-167058542	120687	33	29	61	-0.0951519	0.120288	0.428924
GPA33	ENSG00000143167	1:167052836-167166479	120687	308	251	957	-0.020877	0.0304825	0.493417
STYXL2	ENSG00000198842	1:167094075-167129165	120687	232	187	756	-0.0206238	0.0342675	0.547276
POU2F1	ENSG00000143190	1:167220876-167427345	120687	111	84	244	0.066146	0.0601896	0.271785
CD247	ENSG00000198821	1:167430640-167518610	120687	34	30	206	-0.0418639	0.0654961	0.522705
CREG1	ENSG00000143162	1:167529117-167553805	120687	57	44	337	0.0648069	0.0512352	0.20591
RCSD1	ENSG00000198771	1:167630093-167708696	120687	86	75	482	0.00971183	0.0428671	0.820768
MPZL1	ENSG00000197965	1:167721192-167791919	120687	34	21	50	0.099392	0.132857	0.45439
ADCY10	ENSG00000143199	1:167809386-167914215	120687	254	209	997	-0.0221038	0.0298698	0.459297
MPC2	ENSG00000143158	1:167916675-167937072	120687	21	16	39	0.193867	0.150423	0.197463
DCAF6	ENSG00000143164	1:167935783-168075843	120687	140	113	694	0.0117664	0.0357562	0.742101
GPR161	ENSG00000143147	1:168079543-168137667	120687	94	86	535	0.066972	0.0406969	0.0998404
TIPRL	ENSG00000143155	1:168178962-168202109	120687	33	25	81	0.0883594	0.104395	0.397334
SFT2D2	ENSG00000213064	1:168225938-168253021	120687	29	27	96	-0.137556	0.0958986	0.151463
TBX19	ENSG00000143178	1:168280877-168314426	120687	70	56	251	-0.138511	0.059345	0.0195958
XCL2	ENSG00000143185	1:168540768-168543997	120687	25	22	130	-0.0238779	0.0824216	0.772042
XCL1	ENSG00000143184	1:168576605-168582069	120687	20	19	124	0.146483	0.084389	0.0825977
DPT	ENSG00000143196	1:168695468-168729206	120687	43	39	328	-0.095816	0.051931	0.0650283
AL135926.1	ENSG00000285622	1:168695874-169103276	120687	43	39	328	-0.095816	0.051931	0.0650283
ATP1B1	ENSG00000143153	1:169105697-169132722	120687	15	11	17	0.116976	0.227816	0.607624
NME7	ENSG00000143156	1:169132531-169367948	120687	86	76	675	0.0411869	0.0362529	0.255915
BLZF1	ENSG00000117475	1:169367970-169396540	120687	85	67	338	0.074887	0.0511594	0.143249
CCDC181	ENSG00000117477	1:169394870-169460669	120687	98	83	568	0.0578078	0.0395026	0.14336
SLC19A2	ENSG00000117479	1:169463909-169485944	120687	88	67	296	-0.0390223	0.0546595	0.475279
F5	ENSG00000198734	1:169511951-169586588	120687	372	302	1296	0.0088382	0.0262313	0.736168
SELP	ENSG00000174175	1:169588849-169630193	120687	166	141	1135	0.031549	0.0280111	0.260038
C1orf112	ENSG00000000460	1:169662007-169854080	120687	370	308	1207	-0.00641033	0.0271711	0.813491
SELL	ENSG00000188404	1:169690665-169711702	120687	69	59	174	-0.0205624	0.0712553	0.772908
SELE	ENSG00000007908	1:169722640-169764705	120687	101	82	382	0.102896	0.0481313	0.0325306
METTL18	ENSG00000171806	1:169792529-169794963	120687	72	60	247	-0.131811	0.0598228	0.0275696
SCYL3	ENSG00000000457	1:169849631-169894267	120687	99	80	232	-0.0822455	0.0617234	0.1827
KIFAP3	ENSG00000075945	1:169921326-170085208	120687	118	100	219	-0.0282977	0.0635259	0.655993
AL356475.1	ENSG00000232959	1:170024077-170024683	120687	9	8	15	0.0635382	0.242527	0.793334
METTL11B	ENSG00000203740	1:170145959-170168866	120687	72	60	433	-0.0257621	0.0452184	0.568864
GORAB-AS1	ENSG00000231407	1:170460453-170532647	120687	10	9	16	-0.118015	0.234827	0.615271
GORAB	ENSG00000120370	1:170532131-170553834	120687	74	65	311	0.00243419	0.0533285	0.963593
PRRX1	ENSG00000116132	1:170662728-170739421	120687	38	30	202	0.068159	0.0661401	0.302764
BX284613.2	ENSG00000231424	1:170748573-171251857	120687	397	323	2024	0.0177603	0.0210545	0.398926
MROH9	ENSG00000117501	1:170935471-171064765	120687	143	111	512	0.00814433	0.0415975	0.844775
FMO3	ENSG00000007933	1:171090901-171117819	120687	132	110	704	-0.0248852	0.0355028	0.483343
FMO2	ENSG00000094963	1:171185249-171212686	120687	122	102	834	0.0512061	0.032636	0.116646
AL021026.1	ENSG00000225243	1:171199244-171227788	120687	82	70	680	0.0582932	0.0361199	0.106554
FMO1	ENSG00000010932	1:171248471-171285978	120687	121	99	370	0.0358358	0.0489039	0.463692
FMO4	ENSG00000076258	1:171314183-171342084	120687	129	101	785	-0.025783	0.0336326	0.443314
PRRC2C	ENSG00000117523	1:171485551-171593511	120687	385	307	1892	0.027704	0.0217644	0.203053
MYOCOS	ENSG00000283683	1:171600621-171638799	120687	75	59	243	0.0201332	0.0603133	0.738523
MYOC	ENSG00000034971	1:171635417-171652688	120687	103	83	424	-0.040632	0.045694	0.373885
VAMP4	ENSG00000117533	1:171700160-171742074	120687	28	19	63	-0.00573353	0.118365	0.961366
EEF1AKNMT	ENSG00000010165	1:171781660-171814023	120687	141	118	779	0.0474145	0.0337608	0.160192
DNM3	ENSG00000197959	1:171841498-172418466	120687	167	133	469	-0.0203614	0.0434548	0.63938
PIGC	ENSG00000135845	1:172370189-172444086	120687	31	24	98	-0.0508902	0.0949165	0.59185
C1orf105	ENSG00000180999	1:172420685-172468831	120687	23	18	150	-0.045753	0.0767366	0.551018
SUCO	ENSG00000094975	1:172532349-172611833	120687	253	187	1120	-0.00480356	0.0281964	0.864727
FASLG	ENSG00000117560	1:172659103-172666876	120687	39	32	273	-0.0522282	0.0569099	0.358757
AL031599.1	ENSG00000224228	1:172775905-173064015	120687	20	13	126	-0.0110798	0.0837183	0.89471
TNFSF18	ENSG00000120337	1:173039960-173050963	120687	20	13	126	-0.0110798	0.0837183	0.89471
TNFSF4	ENSG00000117586	1:173183731-173207331	120687	12	11	50	0.090076	0.132857	0.497775
PRDX6-AS1	ENSG00000203739	1:173417793-173489407	120687	30	20	107	0.033469	0.0908405	0.712548
PRDX6	ENSG00000117592	1:173477330-173488815	120687	30	20	107	0.033469	0.0908405	0.712548
SLC9C2	ENSG00000162753	1:173500460-173603072	120687	118	95	303	-0.0219857	0.054026	0.684048
AL139142.1	ENSG00000238272	1:173555251-173612772	120687	40	35	94	0.0533113	0.0969133	0.582256
AL139142.2	ENSG00000285777	1:173596060-173669837	120687	54	37	221	0.0336261	0.0632383	0.594908
ANKRD45	ENSG00000183831	1:173608336-173669851	120687	42	29	186	0.0238485	0.0689219	0.729326
KLHL20	ENSG00000076321	1:173714941-173786692	120687	61	49	102	0.097121	0.093038	0.296539
CENPL	ENSG00000120334	1:173799550-173824720	120687	62	52	160	0.0980692	0.0743026	0.186881
DARS2	ENSG00000117593	1:173824653-173858808	120687	123	104	358	-0.164897	0.0497122	0.000909754
ZBTB37	ENSG00000185278	1:173868082-173903549	120687	78	63	112	0.0329618	0.0887915	0.710468
SERPINC1	ENSG00000117601	1:173903800-173917327	120687	64	47	238	-0.0660747	0.060942	0.278266
RC3H1	ENSG00000135870	1:173931084-174022357	120687	133	105	253	0.0450618	0.0591117	0.445871
RABGAP1L	ENSG00000152061	1:174159410-174995308	120687	159	128	443	0.0454001	0.0447068	0.309864
CACYBP	ENSG00000116161	1:174999163-175012027	120687	35	29	63	-0.0109116	0.118365	0.92655
MRPS14	ENSG00000120333	1:175010789-175023425	120687	40	34	152	0.0290011	0.0762308	0.70362
TNN	ENSG00000120332	1:175067833-175148075	120687	290	240	1359	0.0233907	0.0256228	0.361302
KIAA0040	ENSG00000235750	1:175156986-175192999	120687	1	1	2	0.197646	0.664152	0.766015
Z94057.1	ENSG00000260990	1:175307218-175335459	120687	34	31	85	-0.095664	0.101911	0.347884
TNR	ENSG00000116147	1:175315194-175743616	120687	257	219	1107	0.00598359	0.02836	0.832897
COP1	ENSG00000143207	1:175944831-176207286	120687	62	50	220	-0.0112887	0.0633817	0.858639
PAPPA2	ENSG00000116183	1:176463171-176845601	120687	283	234	825	0.0147867	0.0328126	0.652248
ASTN1	ENSG00000152092	1:176857302-177164973	120687	292	232	1038	-0.0117225	0.029279	0.688881
BRINP2	ENSG00000198797	1:177170958-177282422	120687	161	132	990	0.0150471	0.0299743	0.615667
SEC16B	ENSG00000120341	1:177923956-177984303	120687	179	155	852	-0.0612595	0.0322917	0.0578193
CRYZL2P-SEC16B	ENSG00000254154	1:177928788-178038007	120687	179	155	852	-0.0612595	0.0322917	0.0578193
RASAL2	ENSG00000075391	1:178094104-178484147	120687	234	188	870	-0.0555339	0.0319584	0.0822648
TEX35	ENSG00000240021	1:178513109-178548602	120687	51	42	178	-0.0943438	0.0704508	0.180524
RALGPS2	ENSG00000116191	1:178725147-178921841	120687	178	145	432	0.0121939	0.0452705	0.787655
ANGPTL1	ENSG00000116194	1:178849535-178871077	120687	101	81	327	0.00302642	0.0520109	0.953599
FAM20B	ENSG00000116199	1:179025804-179076567	120687	85	74	309	0.0557705	0.0535001	0.297209
TOR3A	ENSG00000186283	1:179082070-179098023	120687	107	88	470	0.0166395	0.0434087	0.701482
ABL2	ENSG00000143322	1:179099330-179229684	120687	206	159	690	0.000576591	0.0358591	0.987171
SOAT1	ENSG00000057252	1:179293714-179358680	120687	104	82	343	0.0581046	0.0507864	0.252583
AXDND1	ENSG00000162779	1:179365720-179554735	120687	205	168	727	-0.0108999	0.03494	0.755071
NPHS2	ENSG00000116218	1:179550539-179575952	120687	72	59	351	-0.0846644	0.0502057	0.0917279
TDRD5	ENSG00000162782	1:179591613-179691272	120687	124	98	481	-0.0222253	0.0429114	0.604505
FAM163A	ENSG00000143340	1:179743163-179816198	120687	27	22	39	-0.119969	0.150423	0.425136
TOR1AIP2	ENSG00000169905	1:179839967-179877803	120687	71	50	202	0.0177597	0.0661404	0.788303
TOR1AIP1	ENSG00000143337	1:179882042-179920077	120687	92	74	341	0.0210547	0.0509349	0.67934
CEP350	ENSG00000135837	1:179954773-180114875	120687	436	365	1657	0.015666	0.0232337	0.500133
QSOX1	ENSG00000116260	1:180154869-180204030	120687	149	128	1017	-0.00907458	0.0295771	0.758987
LHX4	ENSG00000121454	1:180230264-180278984	120687	89	64	203	-0.0124477	0.0659776	0.850355
ACBD6	ENSG00000230124	1:180269653-180502954	120687	112	90	326	-0.0737619	0.0520899	0.156761
XPR1	ENSG00000143324	1:180632022-180890279	120687	73	61	200	0.0720177	0.0664694	0.2786
KIAA1614	ENSG00000135835	1:180912897-180951614	120687	227	186	1205	-0.0432687	0.0271932	0.111574
AL162431.1	ENSG00000243155	1:180944042-180976482	120687	33	31	238	-0.0573098	0.0609421	0.347014
STX6	ENSG00000135823	1:180972712-181023121	120687	58	48	250	-0.0701373	0.0594643	0.238205
MR1	ENSG00000153029	1:181033425-181061938	120687	66	55	246	-0.0222839	0.0599452	0.710088
IER5	ENSG00000162783	1:181088700-181092900	120687	61	47	238	-0.00630627	0.0609423	0.917583
CACNA1E	ENSG00000198216	1:181317690-181808084	120687	251	202	880	-0.0424132	0.0317778	0.181981
ZNF648	ENSG00000179930	1:182054570-182061712	120687	96	78	559	-0.00351008	0.0398182	0.929755
GLUL	ENSG00000135821	1:182378098-182392206	120687	53	37	87	0.0784341	0.100734	0.436199
TEDDM1	ENSG00000203730	1:182398117-182400667	120687	52	43	209	0.0103127	0.0650253	0.873988
RGSL1	ENSG00000121446	1:182409192-182560599	120687	185	149	900	-0.0328956	0.0314254	0.295199
RNASEL	ENSG00000135828	1:182573634-182589256	120687	134	112	695	-0.0162427	0.0357306	0.649406
RGS16	ENSG00000143333	1:182598623-182604389	120687	47	35	155	-0.060025	0.0754903	0.426535
RGS8	ENSG00000135824	1:182641816-182684576	120687	27	25	105	-0.00570045	0.0917008	0.950433
NPL	ENSG00000135838	1:182789293-182830384	120687	57	46	686	-0.00129987	0.0359629	0.971167
DHX9	ENSG00000135829	1:182839347-182887982	120687	80	57	105	-0.178685	0.0916994	0.0513432
SHCBP1L	ENSG00000157060	1:182899865-182953525	120687	117	90	767	0.0184347	0.0340224	0.587929
LAMC1	ENSG00000135862	1:183023420-183145592	120687	287	238	1145	-0.0170757	0.0278898	0.54037
LAMC1-AS1	ENSG00000224468	1:183138402-183141282	120687	3	3	10	0.623747	0.297022	0.0357288
LAMC2	ENSG00000058085	1:183186238-183245127	120687	229	185	921	0.0163673	0.0310679	0.598316
NMNAT2	ENSG00000157064	1:183248237-183418380	120687	30	26	69	0.0450296	0.113104	0.690538
AL354953.1	ENSG00000287929	1:183252263-183258968	120687	1	1	1	0.616336	0.939247	0.511694
SMG7	ENSG00000116698	1:183472216-183598246	120687	220	172	899	-0.0127404	0.0314429	0.685337
NCF2	ENSG00000116701	1:183555562-183590876	120687	96	80	428	0.00109157	0.0454808	0.980852
ARPC5	ENSG00000162704	1:183620846-183635783	120687	18	14	78	-0.190726	0.106382	0.0729977
RGL1	ENSG00000143344	1:183636085-183928532	120687	155	129	383	0.0698899	0.0480691	0.145961
APOBEC4	ENSG00000173627	1:183646275-183653316	120687	50	44	197	0.114278	0.0669723	0.0879441
COLGALT2	ENSG00000198756	1:183929854-184037729	120687	135	106	638	-0.00737827	0.0372837	0.843127
TSEN15	ENSG00000198860	1:184051651-184123978	120687	26	23	63	0.135338	0.118364	0.252869
C1orf21	ENSG00000116667	1:184387029-184629019	120687	13	11	43	0.114885	0.143259	0.422587
AL713852.1	ENSG00000285847	1:184607599-184672166	120687	1	1	1	0.223734	0.939249	0.811722
EDEM3	ENSG00000116406	1:184690237-184754907	120687	167	134	394	0.118309	0.0473947	0.0125513
NIBAN1	ENSG00000135842	1:184790724-184974508	120687	164	139	893	-0.0307374	0.0315474	0.329896
RNF2	ENSG00000121481	1:185045526-185102603	120687	12	8	9	-0.47115	0.31309	0.132366
TRMT1L	ENSG00000121486	1:185118101-185157072	120687	99	79	462	0.0236191	0.0437815	0.589558
SWT1	ENSG00000116668	1:185157080-185291781	120687	76	59	211	-0.0192149	0.0647169	0.766537
IVNS1ABP	ENSG00000116679	1:185296388-185317273	120687	72	55	151	-0.108568	0.0764819	0.155747
HMCN1	ENSG00000143341	1:185734391-186190949	120687	1088	889	4550	-0.0101415	0.0141944	0.474934
PRG4	ENSG00000116690	1:186296279-186314567	120687	71	61	647	0.00396253	0.0370249	0.91477
TPR	ENSG00000047410	1:186311652-186375693	120687	285	217	977	-0.000600381	0.0301715	0.984124
ODR4	ENSG00000157181	1:186375838-186421378	120687	78	68	416	0.0180217	0.0461298	0.696039
PDC-AS1	ENSG00000229739	1:186423481-186521147	120687	44	35	189	0.0935149	0.068373	0.171401
PDC	ENSG00000116703	1:186443566-186461114	120687	44	35	189	0.0935149	0.068373	0.171401
PTGS2	ENSG00000073756	1:186671791-186680922	120687	69	50	132	0.0761709	0.0817952	0.35173
PLA2G4A	ENSG00000116711	1:186828949-186988981	120687	78	67	123	-0.0407252	0.084732	0.630775
BRINP3	ENSG00000162670	1:190097658-190478404	120687	116	93	540	0.0272708	0.0405093	0.500821
AL354771.1	ENSG00000225811	1:190264898-190362270	120687	22	19	245	0.0863189	0.0600666	0.150703
RGS18	ENSG00000150681	1:192158462-192185815	120687	38	29	195	0.110419	0.0673144	0.100933
AL390957.1	ENSG00000285280	1:192167786-192957713	120687	151	119	808	-0.0319579	0.0331536	0.335078
RGS21	ENSG00000253148	1:192316992-192367285	120687	34	28	366	0.0527131	0.0491695	0.283689
RGS1	ENSG00000090104	1:192575763-192580024	120687	27	18	126	-0.130993	0.0837175	0.117652
RGS13	ENSG00000127074	1:192636138-192660311	120687	29	26	124	-0.110996	0.0843894	0.188414
RGS2	ENSG00000116741	1:192809039-192812275	120687	36	29	110	-0.129772	0.0895936	0.14749
UCHL5	ENSG00000116750	1:193012250-193060080	120687	53	37	66	-0.0877543	0.115644	0.447955
RO60	ENSG00000116747	1:193059454-193091777	120687	85	70	182	-0.127971	0.069673	0.0662491
GLRX2	ENSG00000023572	1:193090866-193106114	120687	24	22	226	0.0640782	0.062536	0.305523
CDC73	ENSG00000134371	1:193121983-193254815	120687	97	72	244	0.065403	0.0601896	0.277206
B3GALT2	ENSG00000162630	1:193178730-193186613	120687	53	43	104	0.09812	0.0921398	0.28692
KCNT2	ENSG00000162687	1:196225779-196609225	120687	134	104	222	0.0859517	0.0630956	0.17312
CFH	ENSG00000000971	1:196652043-196747504	120687	184	149	657	0.0488623	0.0367433	0.183575
CFHR3	ENSG00000116785	1:196774813-196795407	120687	29	26	206	0.0660831	0.0654959	0.312991
CFHR1	ENSG00000244414	1:196819731-196832189	120687	59	48	231	-0.0295245	0.0618569	0.633147
CFHR4	ENSG00000134365	1:196888014-196918713	120687	105	91	576	-0.0186921	0.0392289	0.633728
CFHR2	ENSG00000080910	1:196943738-196959622	120687	47	38	303	-0.0884765	0.0540255	0.101488
CFHR5	ENSG00000134389	1:196977556-197009678	120687	136	113	598	0.0341847	0.038504	0.374636
F13B	ENSG00000143278	1:197038741-197067260	120687	126	100	328	0.0319296	0.0519317	0.538662
ASPM	ENSG00000066279	1:197084121-197146694	120687	671	542	2649	0.0239314	0.0184525	0.194657
ZBTB41	ENSG00000177888	1:197153682-197201293	120687	99	81	311	0.0243613	0.0533284	0.647802
CRB1	ENSG00000134376	1:197268204-197478455	120687	233	187	814	-0.0312458	0.033032	0.344186
AL136322.1	ENSG00000230260	1:197437976-197447469	120687	20	15	57	0.0128051	0.124435	0.918038
DENND1B	ENSG00000213047	1:197504748-197775696	120687	140	113	536	0.000828506	0.0406596	0.983743
C1orf53	ENSG00000203724	1:197902630-197907367	120687	32	26	170	-0.0249838	0.0720876	0.72891
LHX9	ENSG00000143355	1:197911902-197935478	120687	49	42	109	-0.10441	0.0900035	0.246023
NEK7	ENSG00000151414	1:198156994-198322420	120687	39	31	92	0.0780389	0.0979601	0.425661
ATP6V1G3	ENSG00000151418	1:198523222-198540945	120687	17	10	97	-0.187463	0.0954027	0.0494179
PTPRC	ENSG00000081237	1:198638457-198757476	120687	196	164	823	0.0616232	0.0328517	0.0606833
NR5A2	ENSG00000116833	1:200027614-200177420	120687	59	49	182	0.00126867	0.069674	0.985472
AC104461.1	ENSG00000230623	1:200333193-200478669	120687	117	95	712	0.0201054	0.0353039	0.569021
ZNF281	ENSG00000162702	1:200404940-200410056	120687	117	95	712	0.0201054	0.0353039	0.569021
KIF14	ENSG00000118193	1:200551497-200620751	120687	220	179	1039	-0.0262519	0.0292649	0.369696
DDX59	ENSG00000118197	1:200623896-200669907	120687	114	94	416	-0.0102339	0.0461298	0.824431
CAMSAP2	ENSG00000118200	1:200739558-200860704	120687	157	119	309	-0.00127765	0.0535003	0.980947
GPR25	ENSG00000170128	1:200872981-200874178	120687	71	55	237	0.0619542	0.0610702	0.310356
INAVA	ENSG00000163362	1:200891048-200915742	120687	128	104	668	-0.00394532	0.0364415	0.913786
KIF21B	ENSG00000116852	1:200969390-201023714	120687	303	256	1067	0.0382418	0.0288816	0.185474
AL358473.2	ENSG00000234132	1:201031136-201043073	120687	12	9	21	-0.409635	0.204974	0.0456657
CACNA1S	ENSG00000081248	1:201039512-201112451	120687	464	388	2323	-0.00414018	0.0196777	0.833356
ASCL5	ENSG00000232237	1:201113953-201127184	120687	48	37	147	-0.0147204	0.0775148	0.849384
TMEM9	ENSG00000116857	1:201134772-201171574	120687	39	30	64	0.223335	0.117435	0.0572007
IGFN1	ENSG00000163395	1:201190824-201228952	120687	520	433	3214	-0.0126905	0.0167925	0.449816
AC103925.1	ENSG00000229821	1:201222113-201223123	120687	8	6	20	-0.121814	0.210039	0.561941
PKP1	ENSG00000081277	1:201283452-201332993	120687	127	108	1122	0.0145094	0.0281715	0.606526
TNNT2	ENSG00000118194	1:201359008-201377764	120687	60	48	338	0.0142586	0.0511599	0.78047
AC119427.2	ENSG00000286600	1:201359018-201385784	120687	104	85	501	0.000493288	0.0420497	0.99064
LAD1	ENSG00000159166	1:201380833-201399915	120687	102	86	415	-0.0758958	0.0461847	0.100319
TNNI1	ENSG00000159173	1:201403768-201429866	120687	39	35	110	0.000347216	0.0895943	0.996908
PHLDA3	ENSG00000174307	1:201464278-201469237	120687	31	27	163	0.0237621	0.073617	0.746862
CSRP1	ENSG00000159176	1:201483530-201509456	120687	39	33	120	0.19453	0.0857818	0.0233459
NAV1	ENSG00000134369	1:201622885-201826969	120687	258	216	1170	-0.0303358	0.027593	0.271594
IPO9-AS1	ENSG00000231871	1:201688259-201829559	120687	235	196	1056	-0.0297163	0.0290304	0.306012
IPO9	ENSG00000198700	1:201829149-201884291	120687	105	79	248	0.170391	0.0597015	0.00431646
SHISA4	ENSG00000198892	1:201888680-201892587	120687	40	32	154	-0.00600185	0.0757348	0.936835
AL513217.1	ENSG00000223774	1:201893842-201899978	120687	46	39	342	0.026097	0.0508606	0.607875
LMOD1	ENSG00000163431	1:201896456-201946588	120687	84	67	460	0.000138283	0.0438762	0.997485
TIMM17A	ENSG00000134375	1:201955503-201970664	120687	35	26	111	0.00626631	0.0891902	0.943988
RNPEP	ENSG00000176393	1:201982372-202006147	120687	147	116	698	-0.0292267	0.0356541	0.412371
ELF3-AS1	ENSG00000234678	1:201995696-202010463	120687	104	82	576	-0.037742	0.0392288	0.336
ELF3	ENSG00000163435	1:202007945-202017183	120687	57	50	302	-0.0103019	0.0541152	0.849019
AL691482.3	ENSG00000249007	1:202011370-202015657	120687	52	45	173	0.0317682	0.0714606	0.656641
GPR37L1	ENSG00000170075	1:202122917-202133592	120687	102	86	510	0.0563588	0.0416783	0.176301
ARL8A	ENSG00000143862	1:202133404-202144743	120687	29	19	40	-0.26198	0.14853	0.0777627
PTPN7	ENSG00000143851	1:202147013-202161588	120687	100	71	755	-0.0722315	0.0342894	0.0351588
LGR6	ENSG00000133067	1:202193799-202319781	120687	199	161	633	-0.00263795	0.0374299	0.943814
UBE2T	ENSG00000077152	1:202331657-202341980	120687	31	28	367	0.0357539	0.0491028	0.466525
PPP1R12B	ENSG00000077157	1:202348699-202592706	120687	221	188	665	-0.08457	0.0365223	0.0205817
SYT2	ENSG00000143858	1:202590596-202710454	120687	56	45	197	0.00197242	0.0669731	0.976505
AC104463.2	ENSG00000226862	1:202604268-202605293	120687	6	5	36	0.167762	0.156563	0.283934
KDM5B	ENSG00000117139	1:202724495-202808487	120687	334	264	594	-0.0631451	0.0386324	0.102152
RABIF	ENSG00000183155	1:202878282-202889149	120687	20	18	90	0.045611	0.099042	0.645141
KLHL12	ENSG00000117153	1:202891116-202928636	120687	83	66	193	-0.112344	0.0676617	0.0968387
ADIPOR1	ENSG00000159346	1:202940826-202958572	120687	39	32	49	-0.061878	0.134205	0.644748
CYB5R1	ENSG00000159348	1:202961873-202967275	120687	74	65	160	0.0476424	0.074303	0.521399
TMEM183A	ENSG00000163444	1:203007374-203024848	120687	35	26	108	0.0662661	0.0904192	0.463634
PPFIA4	ENSG00000143847	1:203026498-203078740	120687	309	250	1441	0.0154533	0.0248917	0.534717
MYOG	ENSG00000122180	1:203083129-203086012	120687	31	24	44	0.0402283	0.141622	0.77637
ADORA1	ENSG00000163485	1:203090654-203167405	120687	43	30	118	0.0443822	0.0865067	0.607917
MYBPH	ENSG00000133055	1:203167811-203175826	120687	108	89	398	-0.0287799	0.0471578	0.54167
CHI3L1	ENSG00000133048	1:203178931-203186704	120687	88	72	450	-0.0138111	0.0443592	0.755537
CHIT1	ENSG00000133063	1:203212827-203273641	120687	111	97	832	-0.0264303	0.0326752	0.418585
BTG2	ENSG00000159388	1:203305491-203309602	120687	25	20	109	0.0256958	0.090004	0.775264
FMOD	ENSG00000122176	1:203340628-203351758	120687	72	55	346	0.0540183	0.0505664	0.285402
PRELP	ENSG00000188783	1:203475806-203491352	120687	68	59	274	-0.0857541	0.0568058	0.131146
OPTC	ENSG00000188770	1:203494153-203508949	120687	71	58	409	0.0541809	0.0465213	0.244162
ATP2B4	ENSG00000058668	1:203626787-203744081	120687	186	149	627	-0.0190519	0.0376076	0.612438
LAX1	ENSG00000122188	1:203765177-203776372	120687	47	39	162	-0.103847	0.073843	0.159627
ZC3H11A	ENSG00000058673	1:203795623-203854999	120687	124	88	185	-0.00615905	0.0691076	0.928985
ZBED6	ENSG00000257315	1:203795714-203854999	120687	124	88	185	-0.00615905	0.0691076	0.928985
SNRPE	ENSG00000182004	1:203861599-203871152	120687	4	1	1	0.917248	0.939245	0.328777
SOX13	ENSG00000143842	1:204073115-204127743	120687	106	90	287	0.019726	0.0555079	0.72231
ETNK2	ENSG00000143845	1:204131062-204152044	120687	36	30	94	0.111891	0.0969129	0.248274
ERLNC1	ENSG00000230550	1:204141404-204143327	120687	1	1	2	-0.609997	0.66415	0.358377
REN	ENSG00000143839	1:204154819-204190324	120687	83	70	240	0.0518164	0.0606882	0.393209
KISS1	ENSG00000170498	1:204190341-204196491	120687	31	25	155	-0.0208895	0.0754904	0.781997
GOLT1A	ENSG00000174567	1:204198163-204213988	120687	30	26	262	-0.000291016	0.0580898	0.996003
PLEKHA6	ENSG00000143850	1:204218853-204377665	120687	291	244	1615	0.00491953	0.0235298	0.834388
AL606489.1	ENSG00000226330	1:204377850-204435846	120687	228	182	865	-0.0233346	0.0320503	0.466575
PPP1R15B	ENSG00000158615	1:204403381-204411817	120687	132	104	529	-0.0293416	0.0409264	0.473414
PIK3C2B	ENSG00000133056	1:204422628-204494724	120687	300	247	1176	-0.0109283	0.0275233	0.691326
MDM4	ENSG00000198625	1:204516379-204558120	120687	39	32	196	0.0250907	0.0671434	0.708636
LRRN2	ENSG00000170382	1:204617170-204685738	120687	120	100	381	-0.0146661	0.0481951	0.760895
NFASC	ENSG00000163531	1:204828651-205022822	120687	210	160	862	-0.0166476	0.0321056	0.604092
CNTN2	ENSG00000184144	1:205042937-205078289	120687	184	151	727	-0.0152249	0.03494	0.663022
TMEM81	ENSG00000174529	1:205083129-205084460	120687	48	43	131	-0.0579701	0.0821066	0.480167
RBBP5	ENSG00000117222	1:205086142-205122015	120687	34	29	38	0.0829248	0.152389	0.586329
DSTYK	ENSG00000133059	1:205142505-205211702	120687	137	111	409	0.0123093	0.0465216	0.791323
TMCC2	ENSG00000133069	1:205227946-205285632	120687	143	124	586	-0.0579535	0.038894	0.136215
NUAK2	ENSG00000163545	1:205302063-205321745	120687	130	116	740	0.0117201	0.0346337	0.735059
KLHDC8A	ENSG00000162873	1:205336061-205357090	120687	95	79	273	-0.00032614	0.0569101	0.995428
LEMD1-AS1	ENSG00000226235	1:205373252-205387440	120687	7	5	32	-0.095529	0.166058	0.565106
LEMD1	ENSG00000186007	1:205381378-205455954	120687	22	18	64	0.0081383	0.117437	0.944751
CDK18	ENSG00000117266	1:205504596-205532793	120687	148	126	626	-0.0159927	0.0376375	0.6709
MFSD4A	ENSG00000174514	1:205568885-205602918	120687	82	69	155	0.10786	0.0754898	0.153062
ELK4	ENSG00000158711	1:205597556-205632011	120687	86	64	211	0.1285	0.0647158	0.047077
SLC45A3	ENSG00000158715	1:205657851-205680509	120687	99	79	323	0.0679115	0.0523307	0.194377
NUCKS1	ENSG00000069275	1:205712822-205750182	120687	24	20	48	-0.127335	0.135595	0.347686
RAB29	ENSG00000117280	1:205767986-205775482	120687	44	39	252	0.045054	0.0592286	0.446849
SLC41A1	ENSG00000133065	1:205789094-205813748	120687	54	45	190	0.120193	0.0681928	0.0779767
AC119673.2	ENSG00000286619	1:205813322-205896082	120687	99	87	608	-0.00909027	0.0381877	0.811849
PM20D1	ENSG00000162877	1:205828025-205850132	120687	99	87	608	-0.00909027	0.0381877	0.811849
SLC26A9	ENSG00000174502	1:205913048-205943460	120687	157	123	830	0.0220767	0.0327143	0.499782
AL713965.1	ENSG00000227687	1:205935128-205935768	120687	5	3	24	0.234632	0.19174	0.221066
CTSE	ENSG00000196188	1:206008535-206023909	120687	106	92	728	0.0164506	0.0349162	0.637537
RHEX	ENSG00000263961	1:206053173-206102449	120687	24	20	74	-0.0607946	0.109218	0.577778
AVPR1B	ENSG00000198049	1:206106936-206117699	120687	106	86	583	0.0099518	0.0389938	0.798557
FAM72A	ENSG00000196550	1:206186179-206204414	120687	1	1	1	-1.66697	0.939237	0.075929
IKBKE	ENSG00000263528	1:206470476-206496889	120687	137	114	455	0.0579815	0.0441154	0.188741
C1orf147	ENSG00000162888	1:206491116-206497728	120687	16	12	122	0.0997671	0.0850778	0.240933
RASSF5	ENSG00000266094	1:206507531-206589448	120687	85	66	200	0.0202435	0.0664697	0.760707
EIF2D	ENSG00000143486	1:206571292-206612465	120687	118	93	304	0.0433593	0.0539372	0.421463
DYRK3	ENSG00000143479	1:206635536-206684419	120687	125	102	530	0.113806	0.0408868	0.00537841
MAPKAPK2	ENSG00000162889	1:206684905-206734281	120687	47	37	116	0.0254304	0.0872486	0.770692
IL10	ENSG00000136634	1:206767602-206774541	120687	20	17	46	0.0817772	0.13851	0.554919
IL19	ENSG00000142224	1:206770764-206842979	120687	49	42	104	-0.0886175	0.0921399	0.336164
IL20	ENSG00000162891	1:206865623-206869223	120687	40	33	229	-0.0991714	0.0621254	0.110419
IL24	ENSG00000162892	1:206897443-206904139	120687	3	2	49	0.0809298	0.134205	0.546488
FCMR	ENSG00000162894	1:206903317-206923247	120687	71	58	646	0.0123756	0.0370534	0.738385
PIGR	ENSG00000162896	1:206928522-206946466	120687	123	100	644	-0.00126434	0.0371106	0.972822
FCAMR	ENSG00000162897	1:206957965-206970625	120687	95	83	698	-0.00319249	0.0356542	0.928652
C1orf116	ENSG00000182795	1:207018522-207032756	120687	120	102	732	-0.00197813	0.0348213	0.954698
PFKFB2	ENSG00000123836	1:207034366-207081024	120687	151	119	438	0.0350142	0.0449604	0.436111
YOD1	ENSG00000180667	1:207043849-207052980	120687	54	44	180	0.00232289	0.0700595	0.97355
C4BPB	ENSG00000123843	1:207088860-207099993	120687	35	32	107	-0.0474582	0.0908404	0.601368
C4BPA	ENSG00000123838	1:207104233-207144972	120687	78	67	264	-0.0352951	0.0578698	0.541924
CD55	ENSG00000196352	1:207321532-207386804	120687	71	57	196	0.0513964	0.0671433	0.44399
CR2	ENSG00000117322	1:207454230-207489895	120687	249	203	1277	0.0295496	0.0264235	0.263436
CR1	ENSG00000203710	1:207496147-207641765	120687	249	206	1015	0.0275608	0.0296059	0.351893
AL137789.1	ENSG00000236911	1:207551925-207606555	120687	117	96	503	0.0213105	0.0419664	0.611594
CR1L	ENSG00000197721	1:207645113-207738416	120687	109	97	750	0.044449	0.0344032	0.196356
CD46P1	ENSG00000244703	1:207645234-207657410	120687	3	3	152	0.070101	0.0762306	0.357786
CD46	ENSG00000117335	1:207752054-207795513	120687	55	45	162	-0.0866167	0.0738432	0.240803
CD34	ENSG00000174059	1:207880972-207911402	120687	59	52	315	0.0416527	0.0529895	0.431835
AL356275.1	ENSG00000285719	1:207909992-207917088	120687	10	9	32	-0.00830814	0.166059	0.960097
PLXNA2	ENSG00000076356	1:208022242-208244384	120687	372	301	1062	-0.00931529	0.0289491	0.747618
CAMK1G	ENSG00000008118	1:209583714-209613939	120687	55	39	204	0.042245	0.0658158	0.52096
LAMB3	ENSG00000196878	1:209614870-209652425	120687	285	246	1604	0.0106309	0.0236092	0.652503
HSD11B1-AS1	ENSG00000227591	1:209661364-209724125	120687	44	36	111	0.00799456	0.0891902	0.928577
G0S2	ENSG00000123689	1:209675412-209676390	120687	17	14	64	0.00727985	0.117437	0.950571
HSD11B1	ENSG00000117594	1:209686178-209734949	120687	38	32	66	-0.0232032	0.115645	0.840979
TRAF3IP3	ENSG00000009790	1:209756032-209782320	120687	39	33	116	0.0693867	0.0872484	0.426452
C1orf74	ENSG00000162757	1:209779208-209784559	120687	37	28	382	0.0309735	0.0481321	0.519893
IRF6	ENSG00000117595	1:209785617-209806175	120687	33	25	61	0.20075	0.120287	0.0951314
UTP25	ENSG00000117597	1:209827972-209857565	120687	183	149	582	-0.011622	0.0390272	0.765862
SYT14	ENSG00000143469	1:209900923-210171389	120687	120	95	570	-0.016954	0.0394338	0.667243
SERTAD4	ENSG00000082497	1:210232796-210246631	120687	44	33	202	0.102256	0.0661398	0.122091
HHAT	ENSG00000054392	1:210328252-210676296	120687	108	93	668	-0.0614553	0.036441	0.0917129
AL034351.2	ENSG00000287354	1:210362861-210366948	120687	2	1	2	-0.810887	0.664148	0.222107
AL034351.1	ENSG00000287157	1:210386657-210394112	120687	5	4	8	-0.677049	0.332079	0.0414679
KCNH1	ENSG00000143473	1:210676823-211134165	120687	116	93	274	-0.0118446	0.0568064	0.834832
AL590132.1	ENSG00000284299	1:210858125-211134146	120687	45	37	103	0.0260386	0.092586	0.778529
AC092017.2	ENSG00000283952	1:211082872-211188533	120687	19	15	27	-0.0687039	0.180778	0.703911
AC092017.3	ENSG00000284376	1:211108445-211207138	120687	2	2	8	0.103892	0.332084	0.754397
RCOR3	ENSG00000117625	1:211258377-211316385	120687	65	46	227	-0.0377729	0.0623985	0.544947
TRAF5	ENSG00000082512	1:211326615-211374946	120687	80	64	222	0.0907712	0.0630955	0.150255
RD3	ENSG00000198570	1:211476522-211492162	120687	45	38	388	-0.0182025	0.0477597	0.703109
SLC30A1	ENSG00000170385	1:211571568-211579161	120687	54	42	122	0.0854402	0.0850779	0.315254
NEK2	ENSG00000117650	1:211658657-211675630	120687	95	82	311	0.041748	0.0533283	0.433717
LPGAT1	ENSG00000123684	1:211743457-211830763	120687	35	27	47	0.0649282	0.13703	0.635624
INTS7	ENSG00000143493	1:211940399-212035557	120687	126	102	381	-0.0530378	0.0481949	0.27112
DTL	ENSG00000143476	1:212035553-212107400	120687	122	95	291	0.0686344	0.0551257	0.213112
PPP2R5A	ENSG00000066027	1:212285410-212361853	120687	74	59	203	-0.113798	0.0659768	0.0845614
AL360091.3	ENSG00000234915	1:212299495-212331713	120687	13	12	24	-0.139318	0.191741	0.467474
PACC1	ENSG00000065600	1:212363928-212414901	120687	79	63	337	-0.00254724	0.0512355	0.960348
NENF	ENSG00000117691	1:212432920-212446379	120687	41	35	291	0.0671959	0.0551257	0.22286
ATF3	ENSG00000162772	1:212565334-212620777	120687	30	24	72	0.0803069	0.110724	0.468274
AL590648.2	ENSG00000235862	1:212624284-212626771	120687	26	23	255	-0.0991679	0.0588793	0.092132
FAM71A	ENSG00000162771	1:212624474-212626775	120687	26	23	255	-0.0991679	0.0588793	0.092132
BATF3	ENSG00000123685	1:212686417-212699840	120687	20	15	75	0.00652961	0.108488	0.952007
NSL1	ENSG00000117697	1:212726153-212791782	120687	41	38	198	-0.0580581	0.0668038	0.384802
TATDN3	ENSG00000203705	1:212791828-212816830	120687	48	39	426	0.0203524	0.0455871	0.655271
SPATA45	ENSG00000185523	1:212830141-212847649	120687	14	11	114	-0.088217	0.0880096	0.316171
FLVCR1	ENSG00000162769	1:212858275-212899363	120687	114	89	313	-0.0221287	0.0531582	0.677205
VASH2	ENSG00000143494	1:212950520-212992037	120687	69	51	157	0.0649994	0.0750085	0.386183
ANGEL2	ENSG00000174606	1:212992182-213015867	120687	82	61	366	0.0663617	0.0491694	0.177127
RPS6KC1	ENSG00000136643	1:213051233-213274774	120687	174	141	809	-0.0566758	0.0331329	0.0871627
PROX1	ENSG00000117707	1:213983181-214041510	120687	78	61	149	-0.0313712	0.0769934	0.683675
SMYD2	ENSG00000143499	1:214281102-214337131	120687	68	55	146	0.127713	0.0777787	0.100588
PTPN14	ENSG00000152104	1:214348700-214552449	120687	223	175	989	0.0177438	0.0299893	0.55407
CENPF	ENSG00000117724	1:214603195-214664571	120687	474	394	2282	0.0252243	0.0198501	0.203822
KCNK2	ENSG00000082482	1:215005775-215237090	120687	53	42	182	-0.0510366	0.0696739	0.463859
KCTD3	ENSG00000136636	1:215567304-215621807	120687	128	102	269	-0.0424624	0.0573306	0.4589
USH2A	ENSG00000042781	1:215622891-216423448	120687	1152	965	4439	-0.0107294	0.0143639	0.455082
AL358452.1	ENSG00000229242	1:215886582-215901464	120687	76	57	252	-0.0129482	0.0592287	0.826951
USH2A-AS2	ENSG00000233620	1:216072465-216086917	120687	71	63	242	0.0152223	0.0604376	0.801143
USH2A-AS1	ENSG00000236292	1:216194051-216204366	120687	79	66	199	-0.0267105	0.0666362	0.688537
ESRRG	ENSG00000196482	1:216503246-217137755	120687	53	43	118	0.0372967	0.0865067	0.666365
GPATCH2	ENSG00000092978	1:217426992-217631090	120687	89	73	359	0.0048014	0.0496453	0.922953
SPATA17	ENSG00000162814	1:217631324-217871696	120687	96	83	362	0.0342738	0.0494397	0.488156
SPATA17-AS1	ENSG00000234070	1:217781198-217785120	120687	15	15	104	-0.0898319	0.0921399	0.329584
RRP15	ENSG00000067533	1:218285293-218337983	120687	59	45	290	0.0749032	0.0552203	0.174958
TGFB2	ENSG00000092969	1:218345336-218444619	120687	61	46	220	0.0255998	0.0633816	0.686286
LYPLAL1-DT	ENSG00000228063	1:218983023-219173961	120687	6	4	12	-0.0722763	0.27115	0.789812
LYPLAL1	ENSG00000143353	1:219173869-219212865	120687	65	55	288	-0.0488975	0.0554115	0.377537
SLC30A10	ENSG00000196660	1:219685427-219958647	120687	62	52	141	-0.107377	0.0791443	0.174869
EPRS1	ENSG00000136628	1:219968600-220046530	120687	262	208	775	-0.0652928	0.033847	0.0537238
BPNT1	ENSG00000162813	1:220057482-220090462	120687	50	42	117	-0.0963818	0.0868749	0.267244
IARS2	ENSG00000067704	1:220094132-220148041	120687	190	148	618	0.0449822	0.0378789	0.23502
RAB3GAP2	ENSG00000118873	1:220148293-220272453	120687	205	167	697	-0.0577113	0.0356792	0.105769
MARK1	ENSG00000116141	1:220528136-220664461	120687	111	89	368	-0.0354885	0.0490362	0.469238
C1orf115	ENSG00000162817	1:220690363-220699153	120687	35	29	61	0.00866948	0.120288	0.942544
MTARC2	ENSG00000117791	1:220748225-220784815	120687	66	55	224	-0.0377967	0.0628142	0.547359
MTARC1	ENSG00000186205	1:220786913-220819659	120687	77	55	293	-0.0419287	0.0549379	0.445343
AL445423.3	ENSG00000286231	1:220786990-220884503	120687	173	136	631	0.034781	0.0374887	0.353526
HLX-AS1	ENSG00000257551	1:220832763-220880140	120687	26	20	59	0.0181759	0.122309	0.881865
HLX	ENSG00000136630	1:220879431-220885059	120687	110	90	459	0.0741382	0.0439233	0.0914299
DUSP10	ENSG00000143507	1:221701424-221742089	120687	69	56	99	-0.151509	0.0944354	0.108634
HHIPL2	ENSG00000143512	1:222522258-222548104	120687	189	163	1126	-0.0282267	0.0281218	0.31551
TAF1A	ENSG00000143498	1:222557902-222589933	120687	65	53	275	0.0128759	0.0567032	0.820365
MIA3	ENSG00000154305	1:222618097-222668007	120687	244	187	1197	-0.0105134	0.0272832	0.699983
AL592148.3	ENSG00000272750	1:222658867-222661512	120687	32	28	127	-0.0490734	0.0833883	0.556202
AIDA	ENSG00000186063	1:222668013-222713210	120687	42	34	48	-0.0798611	0.135595	0.555883
BROX	ENSG00000162819	1:222712553-222735196	120687	78	58	195	0.0207163	0.0673151	0.758271
FAM177B	ENSG00000197520	1:222737207-222750805	120687	25	22	142	-0.0429008	0.078866	0.586461
AL392172.1	ENSG00000287684	1:222743356-222773149	120687	25	22	142	-0.0429008	0.078866	0.586461
DISP1	ENSG00000154309	1:222815022-223005995	120687	222	188	761	0.0610378	0.034155	0.0739244
TLR5	ENSG00000187554	1:223109404-223143248	120687	152	119	341	0.0883166	0.0509343	0.0829304
SUSD4	ENSG00000143502	1:223220819-223364233	120687	93	74	593	0.0625028	0.0386649	0.10598
CCDC185	ENSG00000178395	1:223393415-223395465	120687	112	88	309	0.0276742	0.0535003	0.604966
CAPN8	ENSG00000203697	1:223538007-223665723	120687	155	123	706	0.00574539	0.0354528	0.871261
[truncated: 19,271 more rows]

## Sheet: Table S20
Table S19	gene_id	RANGE	N_INFORMATIVE	NumVar	NumPolyVar	NonRefSite	Beta	SE	Pvalue
OR4F5	ENSG00000186092	1:65419-71585	40231	16	6	13	0.226954	0.260588	0.383793
SAMD11	ENSG00000187634	1:923923-944575	40231	92	45	242	-0.0820012	0.0605694	0.175788
NOC2L	ENSG00000188976	1:944203-959309	40231	237	119	533	-0.0127206	0.0409631	0.756151
KLHL17	ENSG00000187961	1:960584-965719	40231	220	106	310	-0.0590542	0.0535615	0.270223
PERM1	ENSG00000187642	1:975204-982093	40231	200	91	281	-0.135682	0.0562339	0.0158302
HES4	ENSG00000188290	1:998962-1000172	40231	86	42	206	-0.017084	0.0656208	0.794598
ISG15	ENSG00000187608	1:1001138-1014540	40231	38	16	73	0.195138	0.110047	0.0761904
AGRN	ENSG00000188157	1:1020120-1056118	40231	575	290	846	-0.00335583	0.032643	0.918119
RNF223	ENSG00000237330	1:1070967-1074306	40231	68	37	196	-0.042465	0.0672653	0.527841
C1orf159	ENSG00000131591	1:1081818-1116361	40231	94	51	157	0.154339	0.0751168	0.0399123
TTLL10-AS1	ENSG00000205231	1:1173056-1179555	40231	7	6	35	0.0503175	0.15886	0.75144
TTLL10	ENSG00000162571	1:1173880-1197936	40231	154	88	402	0.0372013	0.0470896	0.429521
TNFRSF18	ENSG00000186891	1:1203508-1206592	40231	37	19	31	-0.340806	0.168782	0.043465
TNFRSF4	ENSG00000186827	1:1211340-1214153	40231	61	21	57	-0.139263	0.124516	0.263381
SDF4	ENSG00000078808	1:1216909-1232067	40231	12	6	8	0.166371	0.332168	0.616467
B3GALT6	ENSG00000176022	1:1232237-1235041	40231	107	53	96	-0.141191	0.0959914	0.141327
C1QTNF12	ENSG00000184163	1:1242446-1246722	40231	88	51	152	-0.0383869	0.0763413	0.615082
UBE2J2	ENSG00000160087	1:1253909-1273864	40231	22	8	13	-0.135564	0.26059	0.602911
SCNN1D	ENSG00000162572	1:1280436-1292029	40231	94	53	275	-0.0541343	0.0568432	0.340923
ACAP3	ENSG00000131584	1:1292390-1309609	40231	272	110	271	0.0328085	0.0572588	0.566653
PUSL1	ENSG00000169972	1:1308597-1311677	40231	105	49	252	-0.0151012	0.0593642	0.7992
INTS11	ENSG00000127054	1:1311585-1324687	40231	22	10	15	-0.0987889	0.242602	0.683857
CPTP	ENSG00000224051	1:1324756-1328896	40231	76	36	165	0.0179782	0.0732843	0.806208
TAS1R3	ENSG00000169962	1:1331280-1335314	40231	285	138	672	0.0309105	0.0365452	0.397656
DVL1	ENSG00000107404	1:1335276-1349418	40231	64	33	69	0.136618	0.113188	0.227432
MXRA8	ENSG00000162576	1:1352689-1361777	40231	76	27	101	-0.0332242	0.0935934	0.722601
AURKAIP1	ENSG00000175756	1:1373730-1375495	40231	51	26	47	0.0207703	0.137109	0.879591
CCNL2	ENSG00000221978	1:1385711-1399335	40231	116	56	137	-0.149922	0.0803938	0.0622031
MRPL20	ENSG00000242485	1:1401909-1407293	40231	44	16	33	-0.0633564	0.163599	0.698559
RN7SL657P	ENSG00000264293	1:1405460-1405752	40231	8	2	15	-0.0130279	0.242603	0.957174
ANKRD65	ENSG00000235098	1:1418420-1421769	40231	95	42	145	0.0172289	0.0781557	0.825526
AL391244.1	ENSG00000225905	1:1420245-1422691	40231	38	15	33	-0.249689	0.163595	0.126943
TMEM88B	ENSG00000205116	1:1426128-1427787	40231	46	23	60	0.114901	0.121368	0.343783
VWA1	ENSG00000179403	1:1434861-1442882	40231	130	65	208	0.0106145	0.0653062	0.870885
ATAD3C	ENSG00000215915	1:1449689-1470163	40231	133	79	306	-0.0307698	0.0539084	0.568148
ATAD3B	ENSG00000160072	1:1471765-1497848	40231	204	123	413	0.0247201	0.0464649	0.594714
ATAD3A	ENSG00000197785	1:1512162-1534685	40231	167	78	274	-0.0162177	0.0569468	0.775807
TMEM240	ENSG00000205090	1:1534778-1540624	40231	35	15	39	-0.175431	0.150498	0.24375
SSU72	ENSG00000160075	1:1541673-1574863	40231	26	5	5	0.308173	0.420146	0.463258
AL645728.1	ENSG00000215014	1:1574102-1577075	40231	5	1	1	-0.0826475	0.939434	0.929896
FNDC10	ENSG00000228594	1:1598012-1600135	40231	50	18	33	-0.0271775	0.163599	0.868061
AL691432.2	ENSG00000272106	1:1613758-1615795	40231	9	6	48	-0.0126907	0.135675	0.925476
MIB2	ENSG00000197530	1:1615415-1630610	40231	152	72	219	0.0572852	0.0636531	0.368142
MMP23B	ENSG00000189409	1:1632163-1635263	40231	30	17	51	-0.0368781	0.131629	0.779349
CDK11B	ENSG00000248333	1:1635225-1659012	40231	23	8	59	-0.0687349	0.122392	0.57439
SLC35E2B	ENSG00000189339	1:1659529-1692795	40231	53	35	84	-0.063523	0.102606	0.535853
CDK11A	ENSG00000008128	1:1702379-1724357	40231	186	105	364	0.0150844	0.0494633	0.760395
AL031282.2	ENSG00000268575	1:1702736-1737688	40231	186	105	364	0.0150844	0.0494633	0.760395
NADK	ENSG00000008130	1:1751232-1780457	40231	130	65	215	0.101218	0.0642379	0.115101
GNB1	ENSG00000078369	1:1785285-1891117	40231	23	8	20	0.271738	0.210109	0.195901
TMEM52	ENSG00000178821	1:1917590-1919279	40231	52	25	140	0.0124483	0.0795341	0.875627
CFAP74	ENSG00000142609	1:1921951-2003837	40231	325	148	656	-0.0396294	0.0369805	0.283886
GABRD	ENSG00000187730	1:2019329-2030758	40231	92	39	57	-0.0601014	0.124517	0.629327
PRKCZ	ENSG00000067606	1:2050411-2185395	40231	80	39	90	0.0451795	0.0991345	0.648577
AL590822.2	ENSG00000271806	1:2141084-2145279	40231	6	4	33	-0.28416	0.163593	0.0823888
FAAP20	ENSG00000162585	1:2184461-2212720	40231	73	33	93	0.00892003	0.0975263	0.927125
SKI	ENSG00000157933	1:2228319-2310213	40231	119	53	105	-0.0131633	0.091798	0.885979
AL590822.3	ENSG00000287356	1:2315040-2323085	40231	18	11	96	0.0802219	0.0959931	0.403321
MORN1	ENSG00000116151	1:2321253-2391707	40231	94	52	210	0.00925453	0.0649961	0.886775
RER1	ENSG00000157916	1:2391775-2405442	40231	25	7	9	0.140149	0.313175	0.654508
PEX10	ENSG00000157911	1:2403964-2413797	40231	15	2	2	0.483603	0.664284	0.46661
PLCH2	ENSG00000149527	1:2425980-2505532	40231	293	136	434	-0.0350886	0.0453386	0.438976
PANK4	ENSG00000157881	1:2508537-2526597	40231	157	63	142	-0.120025	0.0789718	0.128551
HES5	ENSG00000197921	1:2528745-2530263	40231	48	24	66	-0.0903548	0.115729	0.434952
AL139246.5	ENSG00000272449	1:2530064-2547460	40231	4	1	1	0.0625289	0.939434	0.946932
TNFRSF14-AS1	ENSG00000238164	1:2549920-2557031	40231	3	2	18	0.0239319	0.221473	0.91395
TNFRSF14	ENSG00000157873	1:2555639-2565382	40231	39	21	55	-0.113086	0.126757	0.372314
PRXL2B	ENSG00000157870	1:2586491-2591469	40231	14	9	38	0.349856	0.152456	0.021745
MMEL1	ENSG00000142606	1:2590639-2633016	40231	225	115	456	0.00266444	0.0442439	0.951979
TTC34	ENSG00000215912	1:2635976-2801717	40231	150	83	259	0.00652339	0.0585616	0.911304
AC242022.2	ENSG00000285945	1:2768091-2784733	40231	30	21	72	-0.064106	0.110811	0.562914
ACTRT2	ENSG00000169717	1:3021467-3022903	40231	95	48	107	0.125809	0.0909362	0.166517
PRDM16	ENSG00000142611	1:3069168-3438621	40231	240	119	391	-0.000814075	0.0477412	0.986395
ARHGEF16	ENSG00000130762	1:3454665-3481113	40231	188	94	258	-0.015115	0.0586742	0.796709
MEGF6	ENSG00000162591	1:3487951-3611508	40231	420	207	733	-0.0125326	0.0350188	0.720432
TPRG1L	ENSG00000158109	1:3625015-3630127	40231	71	31	58	-0.0147552	0.123441	0.904854
WRAP73	ENSG00000116213	1:3630767-3652761	40231	73	38	137	-0.108886	0.0803954	0.175614
TP73	ENSG00000078900	1:3652516-3736201	40231	132	56	162	-0.0122955	0.073957	0.867959
CCDC27	ENSG00000162592	1:3746460-3771645	40231	132	56	180	-0.0622773	0.0701769	0.374845
SMIM1	ENSG00000235169	1:3772749-3775982	40231	14	6	9	-0.159287	0.313175	0.611019
LRRC47	ENSG00000130764	1:3778559-3796498	40231	139	61	185	-0.0361224	0.0692268	0.601811
AL365330.1	ENSG00000272153	1:3785008-3785538	40231	10	3	3	0.0256255	0.542396	0.962318
CEP104	ENSG00000116198	1:3812086-3857396	40231	177	88	293	0.075181	0.0550813	0.172281
DFFB	ENSG00000169598	1:3857267-3885429	40231	77	30	69	-0.138034	0.113188	0.222651
C1orf174	ENSG00000198912	1:3889125-3900293	40231	49	29	70	0.0279966	0.11238	0.803265
AJAP1	ENSG00000196581	1:4654609-4792534	40231	76	34	91	-0.0805758	0.0985889	0.413762
NPHP4	ENSG00000131697	1:5862811-5992473	40231	394	206	799	0.0021469	0.0335694	0.949007
KCNAB2	ENSG00000069424	1:5990927-6101193	40231	60	25	63	0.0726379	0.118448	0.539714
CHD5	ENSG00000116254	1:6101787-6180321	40231	290	131	289	0.015625	0.0554596	0.778145
AL031847.1	ENSG00000285629	1:6159430-6197757	40231	17	9	10	-0.259595	0.297105	0.382257
RPL22	ENSG00000116251	1:6185020-6209389	40231	56	24	36	-0.122242	0.156639	0.435152
RNF207	ENSG00000158286	1:6205475-6221299	40231	127	59	214	0.142643	0.0643851	0.026728
ICMT	ENSG00000116237	1:6221193-6235972	40231	30	9	14	-0.197899	0.251113	0.430646
GPR153	ENSG00000158292	1:6247353-6261098	40231	160	74	196	0.0359483	0.0672654	0.593047
ACOT7	ENSG00000097021	1:6264269-6393767	40231	59	18	28	-0.0758791	0.177595	0.669191
HES2	ENSG00000069812	1:6412418-6424670	40231	29	12	31	0.0708497	0.16879	0.674667
ESPN	ENSG00000187017	1:6424776-6461367	40231	214	105	456	0.0122082	0.0442439	0.782602
AL031848.1	ENSG00000231868	1:6443034-6447006	40231	42	20	144	-0.0620979	0.078425	0.42847
TNFRSF25	ENSG00000215788	1:6460786-6466175	40231	83	36	64	-0.219115	0.117516	0.0622437
PLEKHG5	ENSG00000171680	1:6467122-6520074	40231	121	63	322	-0.0263793	0.0525625	0.615763
NOL9	ENSG00000162408	1:6521347-6554513	40231	92	40	166	-0.041665	0.0730639	0.568505
TAS1R1	ENSG00000173662	1:6555307-6579755	40231	189	100	343	-0.0316648	0.0509414	0.534209
ZBTB48	ENSG00000204859	1:6579994-6589280	40231	138	52	125	0.04956	0.0841549	0.555919
KLHL21	ENSG00000162413	1:6590724-6614607	40231	132	67	135	0.0458319	0.0809882	0.571457
PHF13	ENSG00000116273	1:6613731-6624030	40231	24	9	19	0.312438	0.215563	0.147226
DNAJC11	ENSG00000007923	1:6634168-6701924	40231	78	28	131	0.026781	0.0822115	0.744608
CAMTA1	ENSG00000171735	1:6785454-7769706	40231	257	120	296	-0.0575305	0.054804	0.293834
VAMP3	ENSG00000049245	1:7771296-7781432	40231	32	15	49	0.14548	0.134283	0.278638
PER3	ENSG00000049246	1:7784320-7845177	40231	213	99	331	-0.0454737	0.0518485	0.380461
Z98884.1	ENSG00000236266	1:7810242-7827342	40231	53	20	75	-0.193621	0.108572	0.0745304
UTS2	ENSG00000049247	1:7843083-7853512	40231	16	8	39	0.122888	0.1505	0.414194
TNFRSF9	ENSG00000049249	1:7915871-7943165	40231	42	19	68	-0.0804023	0.114017	0.480701
PARK7	ENSG00000116288	1:7954291-7985505	40231	49	20	58	0.0668022	0.123441	0.588391
ERRFI1	ENSG00000116285	1:8004404-8026309	40231	75	37	201	-0.0307167	0.0664277	0.643789
SLC45A1	ENSG00000162426	1:8318114-8344167	40231	126	60	212	-0.158775	0.0646856	0.0141057
RERE	ENSG00000142599	1:8352397-8848921	40231	406	190	534	-0.0290143	0.040925	0.478347
ENO1	ENSG00000074800	1:8861000-8879190	40231	88	32	58	0.00690111	0.123441	0.955417
CA6	ENSG00000131686	1:8945867-8975092	40231	64	33	130	-0.054514	0.0825258	0.508888
SLC2A7	ENSG00000197241	1:9003300-9026345	40231	132	79	318	0.0430818	0.0528892	0.41532
SLC2A5	ENSG00000142583	1:9035106-9088478	40231	119	60	176	0.0377582	0.0709667	0.594688
GPR157	ENSG00000180758	1:9100305-9129102	40231	90	45	127	-0.00275109	0.0834921	0.973714
H6PD	ENSG00000049239	1:9234774-9271337	40231	249	135	606	0.0560757	0.0384511	0.14474
SPSB1	ENSG00000171621	1:9292894-9369532	40231	35	13	18	-0.296863	0.221468	0.180105
SLC25A33	ENSG00000171612	1:9539465-9585173	40231	63	31	66	-0.0532472	0.11573	0.645444
TMEM201	ENSG00000188807	1:9588911-9614877	40231	142	77	242	0.0216556	0.0605707	0.720698
PIK3CD	ENSG00000171608	1:9651731-9729114	40231	95	33	51	-0.182107	0.131626	0.166505
CLSTN1	ENSG00000171603	1:9728926-9823984	40231	187	92	317	0.0280838	0.0529721	0.596
CTNNBIP1	ENSG00000178585	1:9848276-9910336	40231	12	8	33	-0.377276	0.163589	0.0210967
LZIC	ENSG00000162441	1:9922113-9943407	40231	27	12	17	-0.070449	0.227891	0.757219
NMNAT1	ENSG00000173614	1:9943428-9985501	40231	43	18	39	0.00539592	0.150501	0.9714
RBP7	ENSG00000162444	1:9997206-10016021	40231	19	9	16	-0.411363	0.234893	0.0798981
UBE4B	ENSG00000130939	1:10032832-10181239	40231	179	74	122	-0.0188959	0.0851805	0.824443
KIF1B	ENSG00000054523	1:10210570-10381603	40231	275	107	306	0.0280396	0.0539084	0.60297
PGD	ENSG00000142657	1:10398592-10420511	40231	117	46	109	-0.0734616	0.0901017	0.41489
CENPS-CORT	ENSG00000251503	1:10430102-10452153	40231	51	26	98	-0.0578405	0.0950113	0.542673
CENPS	ENSG00000175279	1:10430433-10442808	40231	30	14	50	-0.105913	0.132936	0.425612
CORT	ENSG00000241563	1:10450031-10451998	40231	21	12	48	-0.00762345	0.135675	0.955191
DFFA	ENSG00000160049	1:10456522-10472529	40231	57	30	138	-0.0259813	0.0801063	0.745684
PEX14	ENSG00000142655	1:10472288-10630758	40231	78	33	184	0.00341091	0.069414	0.960809
CASZ1	ENSG00000130940	1:10636604-10796650	40231	403	206	707	0.0128032	0.0356451	0.719456
AL139423.1	ENSG00000272078	1:10639241-10654333	40231	220	108	305	-0.0610527	0.0539954	0.25818
C1orf127	ENSG00000175262	1:10946471-10982037	40231	118	54	240	0.0482984	0.0608206	0.42713
TARDBP	ENSG00000120948	1:11012344-11030528	40231	74	29	48	-0.0576285	0.135675	0.671015
MASP2	ENSG00000009724	1:11026523-11047239	40231	170	82	258	-0.0149124	0.0586743	0.799375
SRM	ENSG00000116649	1:11054584-11060020	40231	34	15	16	-0.280587	0.234898	0.23228
EXOSC10	ENSG00000171824	1:11066618-11099869	40231	158	71	188	-0.0191584	0.068675	0.780266
AL109811.1	ENSG00000226849	1:11068471-11073097	40231	21	10	25	0.216893	0.18794	0.248477
EXOSC10-AS1	ENSG00000230337	1:11099675-11102100	40231	5	1	7	-0.110913	0.355099	0.754779
MTOR	ENSG00000198793	1:11106535-11262551	40231	299	114	374	0.0165453	0.0488037	0.734596
MTOR-AS1	ENSG00000225602	1:11143898-11149537	40231	14	2	21	0.00177738	0.205052	0.993084
ANGPTL7	ENSG00000171819	1:11189355-11195981	40231	73	39	162	-0.0285593	0.0739569	0.699377
UBIAD1	ENSG00000120942	1:11273198-11296049	40231	45	12	13	0.430453	0.260582	0.0985568
DISP3	ENSG00000204624	1:11479155-11537551	40231	304	138	283	0.145784	0.0560356	0.00927828
AL590989.1	ENSG00000285833	1:11500803-11502016	40231	66	24	47	0.197133	0.137105	0.150485
FBXO2	ENSG00000116661	1:11637018-11655785	40231	82	29	78	-0.0269097	0.106472	0.800469
FBXO6	ENSG00000116663	1:11664200-11674354	40231	70	32	105	0.128309	0.0917958	0.162185
MAD2L2	ENSG00000116670	1:11674480-11691650	40231	11	4	4	-0.360967	0.469731	0.442217
DRAXIN	ENSG00000162490	1:11691710-11725857	40231	63	29	61	0.116458	0.120371	0.333298
AGTRAP	ENSG00000177674	1:11736084-11754802	40231	35	15	43	-0.186129	0.143334	0.194091
C1orf167	ENSG00000215910	1:11761787-11789585	40231	190	97	426	-0.0336516	0.0457577	0.462078
C1orf167-AS1	ENSG00000177553	1:11777077-11779619	40231	14	11	62	-0.0191182	0.119399	0.872786
MTHFR	ENSG00000177000	1:11785723-11806455	40231	119	56	116	0.142389	0.0873463	0.103065
CLCN6	ENSG00000011021	1:11806096-11848079	40231	207	92	186	0.0261081	0.0690414	0.705319
NPPA	ENSG00000175206	1:11845709-11848345	40231	40	20	59	0.040423	0.122392	0.741192
NPPB	ENSG00000120937	1:11857464-11858945	40231	26	14	31	-0.116499	0.168789	0.490065
KIAA2013	ENSG00000116685	1:11919591-11926428	40231	116	48	137	-0.0204121	0.0803972	0.79958
PLOD1	ENSG00000083444	1:11934205-11975538	40231	176	93	216	0.0475915	0.0640914	0.457751
MFN2	ENSG00000116688	1:11980181-12015211	40231	111	47	154	0.0366401	0.0758459	0.629035
MIIP	ENSG00000116691	1:12019466-12032045	40231	82	38	111	-0.0658743	0.0892886	0.460656
MIR6729	ENSG00000276869	1:12029158-12029222	40231	1	1	1	1.75811	0.939393	0.0612706
TNFRSF8	ENSG00000120949	1:12063303-12144207	40231	79	35	120	0.0297909	0.0858852	0.72869
TNFRSF1B	ENSG00000028137	1:12166991-12209228	40231	60	27	62	0.0669646	0.119398	0.574899
VPS13D	ENSG00000048707	1:12230030-12512047	40231	708	291	771	0.0640655	0.0341599	0.0607295
DHRS3	ENSG00000162496	1:12567910-12618210	40231	57	27	77	0.279915	0.107151	0.00899214
AADACL4	ENSG00000204518	1:12644085-12667076	40231	88	41	141	0.0307015	0.0792525	0.698469
AADACL3	ENSG00000188984	1:12716110-12728760	40231	85	39	186	-0.0675119	0.0690407	0.328145
C1orf158	ENSG00000157330	1:12746200-12763699	40231	37	22	91	-0.0339765	0.0985896	0.730376
PRAMEF12	ENSG00000116726	1:12773738-12777906	40231	92	45	150	0.116102	0.0768447	0.130822
PRAMEF1	ENSG00000116721	1:12791397-12796628	40231	87	45	306	0.0730159	0.0539074	0.175586
PRAMEF11	ENSG00000239810	1:12824605-12831410	40231	100	48	193	0.130444	0.0677807	0.0542916
HNRNPCL1	ENSG00000179172	1:12847377-12848720	40231	59	29	62	0.136919	0.119397	0.251483
PRAMEF2	ENSG00000120952	1:12857086-12861909	40231	83	41	244	0.0496059	0.060323	0.410884
PRAMEF4	ENSG00000243073	1:12879212-12886201	40231	83	44	124	0.107339	0.0844912	0.203934
PRAMEF10	ENSG00000187545	1:12892896-12898270	40231	34	24	167	0.0172318	0.072846	0.813005
PRAMEF7	ENSG00000204510	1:12916610-12920482	40231	18	11	61	-0.0990086	0.120371	0.410776
PRAMEF6	ENSG00000232423	1:12938472-12947580	40231	22	16	75	-0.0136277	0.108576	0.900118
PRAMEF27	ENSG00000274764	1:13049476-13056575	40231	57	38	203	0.0342336	0.0661013	0.604531
HNRNPCL2	ENSG00000275774	1:13115488-13116854	40231	61	31	127	0.0311328	0.083492	0.709235
PRAMEF9	ENSG00000204505	1:13171848-13179459	40231	12	7	14	0.175443	0.251113	0.484765
PRAMEF18	ENSG00000279804	1:13222705-13226106	40231	20	11	34	0.0876888	0.161177	0.586405
PRAMEF5	ENSG00000270601	1:13254212-13263314	40231	9	7	16	0.40187	0.234894	0.0871073
PRAMEF8	ENSG00000182330	1:13281035-13285174	40231	25	16	144	-0.00494058	0.0784256	0.949769
PRAMEF15	ENSG00000204501	1:13315581-13322598	40231	71	45	109	0.0798343	0.0901016	0.375592
PRAMEF14	ENSG00000204481	1:13341892-13347134	40231	72	34	96	0.123329	0.095992	0.198868
PRAMEF19	ENSG00000204480	1:13369067-13371900	40231	76	39	184	-0.0269199	0.0694139	0.698151
PRAMEF17	ENSG00000204479	1:13389632-13392629	40231	104	41	253	0.0112239	0.0592475	0.849748
PRAMEF20	ENSG00000204478	1:13416351-13421328	40231	84	36	92	0.100087	0.0980524	0.307375
LRRC38	ENSG00000162494	1:13474973-13514003	40231	60	23	78	-0.15436	0.106469	0.147112
AL354712.1	ENSG00000259961	1:13513220-13516270	40231	25	8	20	-0.0131999	0.210113	0.949908
PDPN	ENSG00000162493	1:13583465-13617957	40231	39	23	49	-0.133341	0.134283	0.320717
PRDM2	ENSG00000116731	1:13700198-13825079	40231	293	127	384	-0.0465276	0.0481696	0.334087
KAZN	ENSG00000189337	1:13892792-15118043	40231	192	90	240	-0.00442898	0.0608211	0.94195
TMEM51-AS1	ENSG00000175147	1:15111815-15153618	40231	18	7	45	-0.0354144	0.140119	0.800465
TMEM51	ENSG00000171729	1:15152532-15220478	40231	49	20	170	-0.0216026	0.072203	0.764793
FHAD1	ENSG00000142621	1:15247272-15400283	40231	220	101	351	-0.057394	0.050362	0.254441
FHAD1-AS1	ENSG00000233485	1:15326680-15343876	40231	24	11	21	-0.233709	0.205049	0.254381
EFHD2	ENSG00000142634	1:15409888-15430339	40231	52	26	52	0.343107	0.130347	0.0084821
CTRC	ENSG00000162438	1:15438442-15449242	40231	73	37	94	-0.161986	0.097004	0.0949402
CELA2A	ENSG00000142615	1:15456728-15472091	40231	77	36	105	0.0901814	0.091797	0.325902
CELA2B	ENSG00000215704	1:15465909-15491395	40231	106	53	97	0.159783	0.0954957	0.0942897
CASP9	ENSG00000132906	1:15490832-15526534	40231	55	34	69	0.0989711	0.113189	0.381907
DNAJC16	ENSG00000116138	1:15526813-15592379	40231	247	123	368	0.0425825	0.0491958	0.386725
AL121992.3	ENSG00000272510	1:15565611-15565956	40231	3	1	1	-0.18442	0.939433	0.844368
AGMAT	ENSG00000116771	1:15571699-15585051	40231	99	48	138	0.0474137	0.0801061	0.553926
DDI2	ENSG00000197312	1:15617458-15669044	40231	33	16	28	0.190196	0.177593	0.284185
PLEKHM2	ENSG00000116786	1:15684320-15734769	40231	171	82	152	0.051098	0.0763411	0.50328
AL450998.2	ENSG00000237938	1:15720312-15736896	40231	143	70	143	0.0328341	0.0786982	0.676521
SLC25A34	ENSG00000162461	1:15736258-15741392	40231	63	35	136	-0.0460784	0.0806909	0.567967
SLC25A34-AS1	ENSG00000224459	1:15740051-15749896	40231	90	53	282	-0.0730104	0.0561377	0.193409
TMEM82	ENSG00000162460	1:15742499-15747982	40231	90	53	282	-0.0730104	0.0561377	0.193409
FBLIM1	ENSG00000162458	1:15756607-15786594	40231	68	39	193	-0.061077	0.0677832	0.367554
UQCRHL	ENSG00000233954	1:15807169-15809348	40231	24	13	36	-0.0518997	0.15664	0.740395
SPEN	ENSG00000065526	1:15836095-15940456	40231	560	262	990	-0.000898516	0.0302311	0.976289
ZBTB17	ENSG00000116809	1:15941869-15976132	40231	24	13	133	0.108972	0.0815914	0.181687
SRARP	ENSG00000183888	1:16004236-16008807	40231	26	13	14	-0.101833	0.251114	0.685093
AL355994.3	ENSG00000233078	1:16006160-16006671	40231	8	3	4	0.373187	0.469731	0.426922
HSPB7	ENSG00000173641	1:16014028-16019594	40231	25	9	24	-0.249485	0.191812	0.193369
CLCNKA	ENSG00000186510	1:16018875-16034050	40231	171	88	306	0.0631563	0.0539077	0.241372
CLCNKB	ENSG00000184908	1:16043736-16057308	40231	189	93	272	-0.0078526	0.0571543	0.89072
FAM131C	ENSG00000185519	1:16057769-16073651	40231	55	26	68	-0.0690308	0.114018	0.544886
EPHA2	ENSG00000142627	1:16124337-16156069	40231	201	103	312	-0.0857611	0.05339	0.108205
AL451042.2	ENSG00000227959	1:16155211-16157329	40231	2	1	1	-1.83197	0.939389	0.0511551
ARHGEF19	ENSG00000142632	1:16197854-16212652	40231	152	74	202	0.056392	0.0662635	0.394754
CPLANE2	ENSG00000132881	1:16231692-16237183	40231	70	33	134	0.099548	0.0812877	0.220712
FBXO42	ENSG00000037637	1:16246840-16352480	40231	97	42	86	0.00854328	0.101409	0.932861
SZRD1	ENSG00000055070	1:16352575-16398145	40231	35	12	26	0.16117	0.184294	0.381829
SPATA21	ENSG00000187144	1:16387117-16437424	40231	79	44	105	0.137985	0.0917955	0.132792
NECAP2	ENSG00000157191	1:16440721-16460078	40231	63	25	53	0.101098	0.129124	0.433652
NBPF1	ENSG00000219481	1:16562319-16613562	40231	44	26	138	0.0816077	0.0801054	0.30832
CROCC	ENSG00000058453	1:16740273-16972964	40231	556	316	1466	0.00096944	0.0249951	0.969062
MFAP2	ENSG00000117122	1:16974502-16980632	40231	2	1	1	0.226889	0.939433	0.809154
AL049569.1	ENSG00000226526	1:16978926-17005091	40231	186	95	327	-0.0103674	0.0521626	0.842457
ATP13A2	ENSG00000159363	1:16985958-17011928	40231	222	110	372	-0.01414	0.0489335	0.772609
AL049569.3	ENSG00000288636	1:17005068-17011757	40231	36	15	45	-0.0411317	0.140119	0.769103
SDHB	ENSG00000117118	1:17018722-17054032	40231	60	28	45	0.227954	0.140115	0.103756
PADI2	ENSG00000117115	1:17066761-17119451	40231	163	81	174	0.0607145	0.0713713	0.394944
PADI1	ENSG00000142623	1:17205128-17246007	40231	178	96	248	0.0893839	0.0598364	0.135227
PADI3	ENSG00000142619	1:17249098-17284233	40231	155	82	219	0.0399015	0.0636534	0.530754
PADI4	ENSG00000159339	1:17308195-17364004	40231	154	85	367	0.0451339	0.0492621	0.359562
PADI6	ENSG00000276747	1:17372196-17401699	40231	175	79	169	-0.0178886	0.0724154	0.804887
RCC2	ENSG00000179051	1:17406760-17439677	40231	84	32	55	0.0253878	0.126758	0.841257
ARHGEF10L	ENSG00000074964	1:17539698-17697874	40231	266	119	374	-0.0302642	0.0488035	0.535176
ACTL8	ENSG00000117148	1:17755333-17827063	40231	62	27	42	0.150146	0.14503	0.300539
IGSF21	ENSG00000117154	1:18107798-18378483	40231	108	58	145	-0.0076984	0.0781557	0.921535
KLHDC7A	ENSG00000179023	1:18480930-18485974	40231	168	75	220	0.00770752	0.0635097	0.903406
PAX7	ENSG00000009709	1:18630846-18748866	40231	127	53	185	0.0281769	0.0692269	0.683992
TAS1R2	ENSG00000179002	1:18839599-18859682	40231	198	101	365	0.0250042	0.049396	0.612717
ALDH4A1	ENSG00000159423	1:18871430-18902724	40231	174	85	303	-0.0913466	0.0541709	0.0917441
IFFO2	ENSG00000169991	1:18904280-18956676	40231	88	37	112	0.079154	0.08889	0.373213
AL137127.1	ENSG00000272084	1:19072110-19075511	40231	3	2	92	-0.0263553	0.0980536	0.788095
UBR4	ENSG00000127481	1:19074510-19210266	40231	659	287	745	-0.0145265	0.0347409	0.675846
EMC1-AS1	ENSG00000230424	1:19210501-19240704	40231	165	85	158	-0.0430349	0.0748833	0.565499
EMC1	ENSG00000127463	1:19215660-19251527	40231	201	102	207	-0.00358733	0.065463	0.956298
MRTO4	ENSG00000053372	1:19251805-19260128	40231	56	26	75	-0.175268	0.108573	0.106465
AKR7A3	ENSG00000162482	1:19282573-19288770	40231	81	33	90	-0.165148	0.0991313	0.0957239
AKR7A2	ENSG00000053371	1:19303965-19312144	40231	92	50	179	0.033597	0.0703722	0.633064
SLC66A1	ENSG00000040487	1:19312326-19329300	40231	54	29	49	0.314544	0.134276	0.019154
CAPZB	ENSG00000077549	1:19338775-19485539	40231	18	5	7	0.356233	0.355095	0.315761
MICOS10	ENSG00000173436	1:19484403-19629821	40231	14	8	10	0.0148118	0.297108	0.960239
NBL1	ENSG00000158747	1:19596979-19658456	40231	14	8	10	0.0148118	0.297108	0.960239
MICOS10-NBL1	ENSG00000270136	1:19597067-19656927	40231	8	4	5	-0.441175	0.420143	0.293691
HTR6	ENSG00000158748	1:19664875-19680966	40231	73	35	87	0.0175843	0.100826	0.861549
TMCO4	ENSG00000162542	1:19682240-19799945	40231	118	65	245	0.0319771	0.0602008	0.595298
RNF186	ENSG00000178828	1:19814029-19815283	40231	40	19	100	0.0624624	0.0940587	0.50664
AL391883.1	ENSG00000235434	1:19814367-19819502	40231	40	19	100	0.0624624	0.0940587	0.50664
OTUD3	ENSG00000169914	1:19882395-19912945	40231	71	37	75	-0.120075	0.108575	0.268762
PLA2G2E	ENSG00000188784	1:19920009-19923617	40231	20	8	15	0.509239	0.24259	0.0358012
PLA2G2A	ENSG00000188257	1:19975431-19980416	40231	18	12	27	-0.046209	0.180852	0.798332
PLA2G5	ENSG00000127472	1:20028179-20091911	40231	28	14	24	-0.221682	0.191813	0.247796
PLA2G2D	ENSG00000117215	1:20111939-20119566	40231	41	19	92	0.04852	0.0980534	0.620719
PLA2G2F	ENSG00000158786	1:20139323-20150381	40231	44	23	100	-0.00117699	0.0940592	0.990016
PLA2G2C	ENSG00000187980	1:20161253-20186518	40231	25	7	17	0.194567	0.227889	0.393227
UBXN10	ENSG00000162543	1:20186096-20196050	40231	48	27	66	-0.0841998	0.115729	0.466883
VWA5B1	ENSG00000158816	1:20290919-20354894	40231	286	153	503	-0.0745939	0.0421494	0.0767692
AL020998.1	ENSG00000226664	1:20294211-20323187	40231	96	52	153	-0.0475045	0.0760922	0.53243
CAMK2N1	ENSG00000162545	1:20482391-20486210	40231	8	1	1	-0.300746	0.939432	0.748865
MUL1	ENSG00000090432	1:20499448-20508151	40231	66	29	56	-0.0458656	0.125623	0.715032
FAM43B	ENSG00000183114	1:20552573-20555020	40231	81	28	47	-0.154988	0.137107	0.258299
CDA	ENSG00000158825	1:20589086-20618903	40231	31	19	104	0.0468452	0.0922369	0.611538
PINK1	ENSG00000158828	1:20633458-20651511	40231	157	77	175	0.025006	0.0711685	0.725316
MIR6084	ENSG00000284005	1:20633679-20633788	40231	9	5	11	-0.279806	0.283282	0.323284
PINK1-AS	ENSG00000117242	1:20642657-20652193	40231	104	56	136	0.00680581	0.0806913	0.932783
DDOST	ENSG00000244038	1:20651767-20661544	40231	11	5	6	0.320732	0.383543	0.403023
KIF17	ENSG00000117245	1:20664014-20718017	40231	177	92	420	-0.0682303	0.046079	0.13868
SH2D5	ENSG00000189410	1:20719731-20732837	40231	100	53	218	-0.000855619	0.0637988	0.9893
HP1BP3	ENSG00000127483	1:20740266-20787323	40231	69	26	37	-0.196838	0.154508	0.202674
EIF4G3	ENSG00000075151	1:20806292-21176888	40231	212	92	252	0.0589331	0.0593635	0.320832
ECE1	ENSG00000117298	1:21217247-21345572	40231	113	45	122	-0.133632	0.0851779	0.116682
NBPF3	ENSG00000142794	1:21440128-21485005	40231	75	39	199	-0.0235998	0.0667591	0.723708
ALPL	ENSG00000162551	1:21509397-21578410	40231	143	77	254	0.122333	0.0591284	0.0385521
RAP1GAP	ENSG00000076864	1:21596215-21669363	40231	146	67	120	-0.139598	0.0858825	0.104066
USP48	ENSG00000090686	1:21678298-21783606	40231	103	23	58	-0.120377	0.12344	0.329467
LDLRAD2	ENSG00000187942	1:21812265-21825225	40231	94	52	188	0.0335245	0.0686748	0.625434
HSPG2	ENSG00000142798	1:21822244-21937310	40231	1064	511	1714	-0.0193863	0.0231903	0.403173
CELA3B	ENSG00000219073	1:21977022-21998642	40231	77	36	161	0.105503	0.0741835	0.15497
AL590556.3	ENSG00000285959	1:21983606-22030617	40231	117	67	262	-0.0653844	0.0582267	0.261468
CELA3A	ENSG00000142789	1:22001657-22012542	40231	66	41	127	-0.189758	0.0834867	0.0230312
WNT4	ENSG00000162552	1:22117313-22143969	40231	71	36	70	0.0204978	0.11238	0.855272
ZBTB40	ENSG00000184677	1:22428838-22531157	40231	205	77	232	-0.0187155	0.0618546	0.762216
EPHA8	ENSG00000070886	1:22563489-22603595	40231	256	119	332	0.0482883	0.051771	0.35096
C1QA	ENSG00000173372	1:22636628-22639678	40231	52	24	73	-0.0569466	0.110051	0.604836
C1QC	ENSG00000159189	1:22643633-22648110	40231	38	25	85	0.0683655	0.102002	0.502706
C1QB	ENSG00000173369	1:22652762-22661637	40231	59	25	162	-0.116612	0.0739547	0.11484
EPHB2	ENSG00000133216	1:22710839-22921500	40231	181	66	206	0.0121856	0.0656208	0.852682
LACTBL1	ENSG00000215906	1:22953043-22965338	40231	101	52	182	-0.00550732	0.0697926	0.937104
TEX46	ENSG00000227868	1:23010834-23015852	40231	17	8	24	0.143193	0.191815	0.455354
KDM1A	ENSG00000004487	1:23019443-23083689	40231	107	37	65	0.0236741	0.116615	0.839127
AL031428.1	ENSG00000240553	1:23020147-23088058	40231	92	30	41	0.104857	0.146787	0.475012
LUZP1	ENSG00000169641	1:23084023-23177808	40231	169	70	187	-0.00511234	0.0688576	0.940815
HTR1D	ENSG00000179546	1:23191895-23194729	40231	81	36	102	-0.141758	0.0931321	0.127979
HNRNPR	ENSG00000125944	1:23303771-23344336	40231	59	23	40	0.17953	0.148607	0.227013
ZNF436	ENSG00000125945	1:23359448-23369836	40231	66	27	39	0.0742407	0.1505	0.621806
TCEA3	ENSG00000204219	1:23380909-23424748	40231	77	36	155	0.0563637	0.0756014	0.455947
ASAP3	ENSG00000088280	1:23428563-23484568	40231	169	83	338	-0.0446319	0.0513133	0.384415
E2F2	ENSG00000007968	1:23506438-23531233	40231	62	27	102	-0.113706	0.0931331	0.222123
ID3	ENSG00000117318	1:23557926-23559501	40231	31	15	20	-0.324161	0.210107	0.12287
RPL11	ENSG00000142676	1:23691742-23696835	40231	13	4	5	-0.147898	0.420148	0.724828
ELOA-AS1	ENSG00000236810	1:23706901-23778296	40231	69	24	92	-0.0332778	0.0980535	0.73432
ELOA	ENSG00000011007	1:23743155-23762059	40231	69	24	92	-0.0332778	0.0980535	0.73432
PITHD1	ENSG00000057757	1:23778418-23788232	40231	32	13	21	0.164804	0.205051	0.421556
LYPLA2	ENSG00000011009	1:23791145-23795539	40231	37	13	25	-0.172294	0.187941	0.359276
GALE	ENSG00000117308	1:23795599-23800781	40231	106	44	85	-0.135604	0.102	0.183699
HMGCL	ENSG00000117305	1:23801885-23838620	40231	62	26	53	0.106395	0.129124	0.409952
FUCA1	ENSG00000179163	1:23845077-23868290	40231	115	54	115	-0.0847852	0.087726	0.333805
CNR2	ENSG00000188822	1:23870515-23913362	40231	60	26	97	-0.128013	0.0954969	0.180086
PNRC2	ENSG00000189266	1:23956839-23963462	40231	16	5	10	-0.167897	0.297107	0.572002
SRSF10	ENSG00000188529	1:23964347-23980927	40231	25	8	8	0.262764	0.332166	0.428907
AL591178.1	ENSG00000225315	1:24040835-24086799	40231	209	98	254	-0.0854565	0.05913	0.148393
MYOM3	ENSG00000142661	1:24056035-24112135	40231	349	177	691	-0.0371434	0.0360477	0.302825
MYOM3-AS1	ENSG00000230703	1:24066774-24083565	40231	103	39	73	-0.141875	0.110049	0.197329
IL22RA1	ENSG00000142677	1:24119771-24143140	40231	90	37	57	0.209383	0.124513	0.0926449
IFNLR1	ENSG00000185436	1:24154168-24187959	40231	71	31	73	-0.0261128	0.110051	0.81244
GRHL3	ENSG00000158055	1:24319357-24364482	40231	108	51	189	0.0451145	0.0684936	0.510109
STPG1	ENSG00000001460	1:24356999-24416934	40231	66	34	111	-0.0474252	0.0892889	0.59532
NIPAL3	ENSG00000001461	1:24415802-24472976	40231	71	38	86	-0.140912	0.101406	0.164658
RCAN3AS	ENSG00000286061	1:24496254-24535400	40231	60	24	117	-0.0555571	0.0869757	0.522976
RCAN3	ENSG00000117602	1:24502351-24541040	40231	60	24	117	-0.0555571	0.0869757	0.522976
NCMAP	ENSG00000184454	1:24556087-24609328	40231	19	12	34	-0.0628719	0.161177	0.696478
SRRM1	ENSG00000133226	1:24631716-24673281	40231	201	81	255	0.0912639	0.0590145	0.121992
CLIC4	ENSG00000169504	1:24745382-24844321	40231	40	9	16	0.668665	0.234879	0.00441535
RUNX3	ENSG00000020633	1:24899511-24965121	40231	99	45	71	0.0539539	0.111587	0.628731
SYF2	ENSG00000117614	1:25222276-25232502	40231	59	28	58	0.111587	0.12344	0.366008
RSRP1	ENSG00000117616	1:25242249-25338213	40231	152	61	286	0.0760415	0.0557464	0.172549
RHD	ENSG00000187010	1:25272393-25330445	40231	80	30	137	0.10897	0.0803954	0.17528
TMEM50A	ENSG00000183726	1:25338317-25362361	40231	33	14	23	0.171712	0.195937	0.380832
RHCE	ENSG00000188672	1:25362249-25430192	40231	48	18	41	0.25319	0.146782	0.0845389
MACO1	ENSG00000204178	1:25430858-25500209	40231	56	16	32	-0.104601	0.166133	0.528944
LDLRAP1	ENSG00000157978	1:25543606-25568886	40231	74	34	63	-0.0337837	0.118449	0.775477
MAN1C1	ENSG00000117643	1:25616791-25786206	40231	114	56	122	-0.00838624	0.0851805	0.921573
SELENON	ENSG00000162430	1:25800176-25818221	40231	48	23	55	-0.30413	0.126749	0.0164191
AL020996.2	ENSG00000255054	1:25811470-25823744	40231	20	9	31	0.21556	0.168787	0.201562
MTFR1L	ENSG00000117640	1:25818640-25832942	40231	44	20	53	0.250704	0.129119	0.0521789
AL033528.2	ENSG00000236528	1:25859613-25863420	40231	39	17	56	-0.184457	0.12562	0.142001
PAQR7	ENSG00000182749	1:25861484-25875708	40231	63	33	102	-0.13185	0.0931325	0.156854
STMN1	ENSG00000117632	1:25884181-25906991	40231	17	4	5	-0.0468488	0.420148	0.911216
PAFAH2	ENSG00000158006	1:25959767-25998117	40231	99	57	227	-0.0560189	0.0625277	0.370303
EXTL1	ENSG00000158008	1:26019884-26036464	40231	128	67	180	-0.134272	0.0701744	0.0556955
SLC30A2	ENSG00000158014	1:26037252-26046118	40231	65	25	42	-0.0789577	0.145031	0.586153
TRIM63	ENSG00000158022	1:26051301-26068436	40231	102	55	265	0.00585874	0.0578992	0.919401
PDIK1L	ENSG00000175087	1:26111165-26125555	40231	35	8	15	0.356453	0.242596	0.141745
FAM110D	ENSG00000197245	1:26159079-26163962	40231	57	26	67	0.101108	0.114863	0.378728
CNKSR1	ENSG00000142675	1:26177484-26189884	40231	178	87	409	-0.00215255	0.0466894	0.963228
CATSPER4	ENSG00000188782	1:26190561-26202968	40231	62	31	93	0.161871	0.097523	0.0969495
CEP85	ENSG00000130695	1:26234200-26278808	40231	104	53	144	-0.188102	0.07842	0.0164558
SH3BGRL3	ENSG00000142669	1:26280086-26281522	40231	16	5	13	0.0741081	0.260591	0.776115
UBXN11	ENSG00000158062	1:26281328-26318363	40231	32	19	104	-0.0697421	0.0922365	0.449576
CD52	ENSG00000169442	1:26317958-26320523	40231	10	7	8	-0.0999483	0.332168	0.763494
CRYBG2	ENSG00000176092	1:26321698-26360080	40231	335	174	623	-0.029535	0.0379317	0.436193
ZNF683	ENSG00000176083	1:26361634-26374522	40231	18	12	34	-0.120678	0.161177	0.454019
LIN28A	ENSG00000131914	1:26410817-26429728	40231	20	5	5	-0.631165	0.420137	0.133024
DHDDS	ENSG00000117682	1:26432282-26471306	40231	40	17	30	0.0144874	0.171578	0.932709
HMGN2	ENSG00000198830	1:26472440-26476642	40231	11	5	19	0.204683	0.215567	0.34236
RPS6KA1	ENSG00000117676	1:26529761-26575030	40231	124	56	99	0.0530011	0.0945315	0.575022
ARID1A	ENSG00000117713	1:26693236-26782104	40231	340	162	636	0.0546772	0.0375475	0.145333
PIGV	ENSG00000060642	1:26787054-26800659	40231	74	35	101	0.212394	0.0935875	0.02324
ZDHHC18	ENSG00000204160	1:26826688-26857604	40231	64	34	74	0.0140987	0.109306	0.89737
SFN	ENSG00000175793	1:26863149-26864456	40231	49	19	37	-0.355265	0.154501	0.0214801
GPN2	ENSG00000142751	1:26876132-26890283	40231	85	39	119	0.0391986	0.0862441	0.649463
GPATCH3	ENSG00000198746	1:26890488-26900467	40231	120	65	296	0.0204894	0.0548047	0.708507
NUDC	ENSG00000090273	1:26900238-26946871	40231	119	57	281	0.0485002	0.0562374	0.388457
NR0B2	ENSG00000131910	1:26911489-26913975	40231	49	26	97	0.0122525	0.095499	0.897912
KDF1	ENSG00000175707	1:26949562-26960468	40231	32	14	55	-0.0850325	0.126758	0.50233
TRNP1	ENSG00000253368	1:26993692-27000886	40231	48	17	54	0.0579638	0.127925	0.65047
TENT5B	ENSG00000158246	1:27005020-27012850	40231	99	55	120	-0.0829139	0.0858843	0.334337
SLC9A1	ENSG00000090020	1:27098809-27166981	40231	71	33	138	0.0411479	0.0801062	0.607485
WDTC1	ENSG00000142784	1:27234632-27308636	40231	63	22	58	0.0704822	0.123441	0.568013
TMEM222	ENSG00000186501	1:27322145-27336400	40231	43	17	47	0.00808163	0.137109	0.952997
SYTL1	ENSG00000142765	1:27342020-27353937	40231	119	61	220	0.0752729	0.0635086	0.235923
MAP3K6	ENSG00000142733	1:27354067-27366961	40231	145	77	200	-0.105539	0.0665908	0.112992
FCN3	ENSG00000142748	1:27369110-27374824	40231	60	30	91	0.0189566	0.0985897	0.847524
CD164L2	ENSG00000174950	1:27379176-27383333	40231	47	21	79	-0.045418	0.105797	0.667709
GPR3	ENSG00000181773	1:27392622-27395814	40231	51	30	79	0.0769538	0.105796	0.466996
WASF2	ENSG00000158195	1:27404230-27490167	40231	61	27	125	-0.00386375	0.0841553	0.96338
AHDC1	ENSG00000126705	1:27534035-27604431	40231	284	127	492	0.00743402	0.0426138	0.861511
FGR	ENSG00000000938	1:27612064-27635185	40231	86	47	139	0.00440044	0.0798187	0.956035
IFI6	ENSG00000126709	1:27666064-27672212	40231	30	12	19	-0.401942	0.21556	0.0622316
FAM76A	ENSG00000009780	1:27725961-27763116	40231	52	18	63	0.0661135	0.118448	0.576733
STX12	ENSG00000117758	1:27773219-27824443	40231	48	20	46	0.10326	0.138589	0.45622
PPP1R8	ENSG00000117751	1:27830782-27851676	40231	17	8	10	0.391218	0.297102	0.187912
THEMIS2	ENSG00000130775	1:27872543-27886685	40231	117	56	136	0.251073	0.0806816	0.00185886
RPA2	ENSG00000117748	1:27891524-27914746	40231	46	18	44	-0.0154985	0.141701	0.912905
SMPDL3B	ENSG00000130768	1:27935000-27959157	40231	102	53	252	0.0289354	0.0593641	0.625959
AL512288.1	ENSG00000227050	1:27938875-27960193	40231	110	56	256	0.0305573	0.0589014	0.603909
XKR8	ENSG00000158156	1:27959588-27968093	40231	57	31	133	0.0384357	0.081593	0.637594
EYA3	ENSG00000158161	1:27970344-28088637	40231	70	33	51	-0.287101	0.131621	0.0291635
PTAFR	ENSG00000169403	1:28147166-28193936	40231	65	33	88	-0.1589	0.100249	0.112955
DNAJC8	ENSG00000126698	1:28199456-28233029	40231	32	12	19	0.367117	0.215561	0.0885541
ATP5IF1	ENSG00000130770	1:28236109-28246906	40231	39	17	47	0.158048	0.137107	0.249017
SESN2	ENSG00000130766	1:28259518-28282491	40231	101	51	111	0.0654946	0.0892887	0.463244
MED18	ENSG00000130772	1:28329002-28335965	40231	40	16	46	-0.0720675	0.138589	0.603058
PHACTR4	ENSG00000204138	1:28369582-28500364	40231	127	59	173	0.0555278	0.0715765	0.437877
RCC1	ENSG00000180198	1:28505943-28539300	40231	57	29	75	0.0449452	0.108576	0.67891
TRNAU1AP	ENSG00000180098	1:28553085-28578545	40231	53	23	36	-0.238695	0.156636	0.127538
TAF12	ENSG00000120656	1:28589323-28643085	40231	67	33	99	-0.00150033	0.0945318	0.987337
RAB42	ENSG00000188060	1:28592200-28595449	40231	53	26	61	-0.0635534	0.120372	0.597516
GMEB1	ENSG00000162419	1:28668778-28719353	40231	41	15	27	-0.0359456	0.180852	0.842453
YTHDF2	ENSG00000198492	1:28736621-28769775	40231	54	23	41	0.10444	0.146787	0.476768
OPRD1	ENSG00000116329	1:28812142-28871267	40231	67	31	82	-0.0624418	0.103847	0.54765
EPB41	ENSG00000159023	1:28887091-29120046	40231	145	54	169	-0.0497012	0.0724151	0.4925
TMEM200B	ENSG00000253304	1:29119429-29123903	40231	65	33	202	-0.0389901	0.0662638	0.556259
SRSF4	ENSG00000116350	1:29147743-29181900	40231	98	40	84	-0.0425492	0.102606	0.678373
MECR	ENSG00000116353	1:29192657-29230942	40231	71	29	84	-0.197658	0.102602	0.054047
PTPRU	ENSG00000060656	1:29236516-29326813	40231	319	139	384	-0.0291132	0.0481699	0.545588
MATN1	ENSG00000162510	1:30711277-30723585	40231	116	50	195	-0.0758253	0.067436	0.260842
MATN1-AS1	ENSG00000186056	1:30718504-30726827	40231	49	18	126	-0.121838	0.0838195	0.146065
LAPTM5	ENSG00000162511	1:30732469-30757774	40231	55	28	97	-0.0380348	0.0954989	0.690428
SDC3	ENSG00000162512	1:30869466-30908758	40231	104	49	113	-0.170258	0.0884937	0.0543596
PUM1	ENSG00000134644	1:30931506-31065991	40231	141	58	138	-0.0817109	0.0801054	0.307708
NKAIN1	ENSG00000084628	1:31179745-31239887	40231	33	15	93	-0.0251956	0.0975262	0.79614
SNRNP40	ENSG00000060688	1:31259568-31296788	40231	60	29	52	-0.0384444	0.130359	0.76806
ZCCHC17	ENSG00000121766	1:31296982-31364953	40231	29	12	13	-0.203876	0.260589	0.433999
AL451070.1	ENSG00000229044	1:31333067-31346799	40231	18	6	6	-0.180955	0.383545	0.637073
FABP3	ENSG00000121769	1:31365253-31376850	40231	27	9	35	-0.0371294	0.15886	0.815199
SERINC2	ENSG00000168528	1:31409565-31434680	40231	144	71	356	0.0538295	0.0500103	0.281762
LINC01226	ENSG00000284543	1:31506226-31583306	40231	30	22	92	-0.296569	0.0980425	0.00248716
AC114488.1	ENSG00000229167	1:31571585-31577898	40231	22	17	78	-0.295857	0.106462	0.0054527
TINAGL1	ENSG00000142910	1:31576485-31587686	40231	92	50	174	-0.0574634	0.0713713	0.420743
HCRTR1	ENSG00000121764	1:31617686-31632518	40231	83	50	149	-0.102317	0.0771017	0.184494
PEF1	ENSG00000162517	1:31629866-31644896	40231	57	32	148	0.0865811	0.0773612	0.263063
PEF1-AS1	ENSG00000235790	1:31644049-31660162	40231	63	32	76	0.130714	0.107859	0.225551
AC114488.2	ENSG00000264078	1:31644694-31649371	40231	5	2	2	0.0545812	0.664288	0.934516
COL16A1	ENSG00000084636	1:31652263-31704319	40231	313	143	425	-0.0293025	0.045811	0.522408
ADGRB2	ENSG00000121753	1:31727117-31764893	40231	276	128	351	0.057258	0.050362	0.255568
AL354919.2	ENSG00000254545	1:31789130-31791322	40231	23	9	29	-0.203436	0.174506	0.243702
SPOCD1	ENSG00000134668	1:31790422-31816051	40231	160	77	296	-0.0904048	0.0548029	0.0990177
AL136115.2	ENSG00000269967	1:31851913-31921841	40231	11	5	12	-0.125297	0.271227	0.644108
PTP4A2	ENSG00000184007	1:31906421-31944856	40231	11	5	12	-0.125297	0.271227	0.644108
KHDRBS1	ENSG00000121774	1:32013868-32060850	40231	32	14	20	-0.0604091	0.210113	0.773724
TMEM39B	ENSG00000121775	1:32072031-32102866	40231	97	41	88	-0.0706097	0.100252	0.481231
KPNA6	ENSG00000025800	1:32108056-32176563	40231	38	18	36	0.105035	0.15664	0.502506
AL049795.2	ENSG00000250135	1:32170733-32176568	40231	3	1	1	-1.26497	0.939412	0.178123
TXLNA	ENSG00000084652	1:32179675-32198285	40231	87	35	95	-0.0321394	0.0964965	0.739087
DCDC2B	ENSG00000222046	1:32209094-32216196	40231	62	28	42	-0.0574376	0.145031	0.692079
TMEM234	ENSG00000160055	1:32214472-32222359	40231	28	12	21	-0.0845652	0.205052	0.68004
EIF3I	ENSG00000084623	1:32221077-32245397	40231	11	3	9	-0.390958	0.31317	0.211889
FAM167B	ENSG00000183615	1:32247222-32248856	40231	37	17	41	0.159658	0.146786	0.276731
LCK	ENSG00000182866	1:32251239-32286165	40231	72	26	38	0.0045853	0.152466	0.976008
HDAC1	ENSG00000116478	1:32292083-32333635	40231	64	25	37	0.198713	0.154508	0.198408
MARCKSL1	ENSG00000175130	1:32333839-32336233	40231	34	13	47	0.0267141	0.137109	0.845519
TSSK3	ENSG00000162526	1:32351521-32364312	40231	78	43	184	0.0852815	0.0694127	0.219216
FAM229A	ENSG00000225828	1:32361270-32364278	40231	78	43	184	0.0852815	0.0694127	0.219216
BSDC1	ENSG00000160058	1:32364633-32394731	40231	67	36	63	0.178445	0.118445	0.131924
AL033529.1	ENSG00000254553	1:32465057-32600792	40231	128	56	154	0.103801	0.0758443	0.171123
ZBTB8B	ENSG00000273274	1:32465072-32496686	40231	79	38	130	0.0292275	0.0825261	0.723219
ZBTB8A	ENSG00000160062	1:32539427-32605941	40231	49	18	24	0.506003	0.191799	0.00833496
ZBTB8OS	ENSG00000176261	1:32600172-32650903	40231	37	13	18	0.252442	0.22147	0.25435
RBBP4	ENSG00000162521	1:32651142-32686211	40231	7	2	2	1.26287	0.664258	0.0572799
SYNC	ENSG00000162520	1:32679906-32703596	40231	69	27	127	-0.0108893	0.0834921	0.896232
KIAA1522	ENSG00000162522	1:32741830-32774970	40231	108	54	200	-0.0104449	0.0665929	0.875365
YARS1	ENSG00000134684	1:32775237-32817380	40231	107	42	78	0.0393147	0.106472	0.711941
S100PBP	ENSG00000116497	1:32816767-32858875	40231	68	37	116	0.0545064	0.0873487	0.532622
FNDC5	ENSG00000160097	1:32862268-32872482	40231	44	23	57	0.11477	0.124516	0.356673
HPCA	ENSG00000121905	1:32885994-32898441	40231	69	30	121	0.131994	0.0855282	0.122762
TMEM54	ENSG00000121900	1:32894594-32901438	40231	49	27	112	0.10757	0.0888892	0.226217
AL031602.2	ENSG00000287691	1:32925454-32951638	40231	77	37	92	-0.0913042	0.0980526	0.351763
RNF19B	ENSG00000116514	1:32936445-32964809	40231	107	49	131	-0.0185492	0.0822116	0.821491
AL020995.1	ENSG00000236065	1:32987075-33032469	40231	57	28	109	0.0820993	0.0901015	0.362197
AK2	ENSG00000004455	1:33007940-33080996	40231	61	30	113	0.066645	0.0884971	0.451405
AZIN2	ENSG00000142920	1:33081104-33123492	40231	96	55	252	-0.0292297	0.0593641	0.62245
TRIM62	ENSG00000116525	1:33145399-33182059	40231	96	50	182	0.0234023	0.0697925	0.737389
ZNF362	ENSG00000160094	1:33256492-33300719	40231	51	23	77	0.0709661	0.107159	0.507811
A3GALT2	ENSG00000184389	1:33306766-33321098	40231	91	35	206	0.041803	0.0656205	0.524097
AL513327.1	ENSG00000225313	1:33307348-33349245	40231	63	20	55	-0.126801	0.126757	0.317143
PHC2	ENSG00000134686	1:33323623-33431052	40231	112	46	148	-0.138111	0.0773594	0.0742098
PHC2-AS1	ENSG00000233246	1:33350352-33363245	40231	21	16	49	0.0117385	0.134285	0.930342
ZSCAN20	ENSG00000121903	1:33472645-33496507	40231	140	54	153	0.0616015	0.076092	0.418189
CSMD2	ENSG00000121904	1:33513999-34165842	40231	719	305	906	-0.00706961	0.0315677	0.822795
HMGB4	ENSG00000176256	1:33860475-33864791	40231	48	24	84	-0.0200957	0.102606	0.844726
C1orf94	ENSG00000142698	1:34166883-34219131	40231	102	49	147	-0.0564663	0.0776237	0.466958
SMIM12	ENSG00000163866	1:34712737-34859755	40231	224	114	421	0.045205	0.0460255	0.326015
GJB5	ENSG00000189280	1:34755047-34758512	40231	66	29	112	-0.0442651	0.0888906	0.618503
AL121988.1	ENSG00000255811	1:34761426-34788097	40231	85	41	151	-0.00927757	0.0765929	0.903589
GJB3	ENSG00000188910	1:34781214-34786369	40231	85	41	151	-0.00927757	0.0765929	0.903589
GJA4	ENSG00000187513	1:34792999-34795747	40231	56	34	133	0.179975	0.0815883	0.0273913
DLGAP3	ENSG00000116544	1:34865436-34929650	40231	146	71	144	0.112485	0.0784236	0.151481
AC114490.2	ENSG00000284773	1:34974356-34985313	40231	24	14	24	0.061416	0.191816	0.74883
AC114490.1	ENSG00000271741	1:34981533-35031741	40231	230	119	434	-0.0392647	0.0453385	0.386471
TMEM35B	ENSG00000243749	1:34981535-34985353	40231	24	14	24	0.061416	0.191816	0.74883
ZMYM6	ENSG00000163867	1:34986165-35031945	40231	206	105	410	-0.045168	0.0466324	0.332746
ZMYM1	ENSG00000197056	1:35032172-35115859	40231	131	56	125	0.00796965	0.0841553	0.924552
SFPQ	ENSG00000116560	1:35176378-35193145	40231	94	34	100	0.0448102	0.0940589	0.633786
ZMYM4	ENSG00000146463	1:35268709-35422058	40231	98	47	117	0.061269	0.0869756	0.481159
ZMYM4-AS1	ENSG00000227409	1:35358822-35366077	40231	14	6	9	0.230976	0.313174	0.460798
KIAA0319L	ENSG00000142687	1:35433492-35557950	40231	156	51	93	-0.01243	0.0975263	0.898582
NCDN	ENSG00000020129	1:35557473-35567274	40231	43	13	18	-0.404022	0.221464	0.0681032
TFAP2E-AS1	ENSG00000239636	1:35569813-35577729	40231	22	7	44	0.143416	0.141699	0.311482
TFAP2E	ENSG00000116819	1:35573314-35595328	40231	106	55	205	-0.0229669	0.0657798	0.726978
PSMB2	ENSG00000126067	1:35599541-35641526	40231	30	9	12	-0.128565	0.271227	0.635492
C1orf216	ENSG00000142686	1:35713877-35718894	40231	57	27	60	-0.0116494	0.121369	0.923534
CLSPN	ENSG00000092853	1:35720218-35769978	40231	214	83	319	0.0589943	0.0528065	0.263918
AL354864.1	ENSG00000232335	1:35739389-35743576	40231	18	9	34	0.133681	0.161176	0.406874
AGO4	ENSG00000134698	1:35808016-35857890	40231	101	39	99	0.0784559	0.094531	0.406568
AGO1	ENSG00000092847	1:35869808-35930532	40231	67	19	23	0.0262451	0.195939	0.893446
AGO3	ENSG00000126070	1:35930718-36072500	40231	66	19	31	0.151725	0.168789	0.368704
AL138787.2	ENSG00000271554	1:35992109-36013630	40231	9	4	14	0.00500251	0.251115	0.984106
TEKT2	ENSG00000092850	1:36084094-36088275	40231	106	57	172	-0.0405833	0.0717836	0.571831
ADPRS	ENSG00000116863	1:36088892-36093932	40231	77	32	151	-0.00731833	0.0765929	0.923879
COL8A2	ENSG00000171812	1:36095239-36125222	40231	50	27	56	-0.125045	0.125621	0.319537
TRAPPC3	ENSG00000054116	1:36136570-36156053	40231	35	12	52	0.0750792	0.130358	0.564652
MAP7D1	ENSG00000116871	1:36155579-36180849	40231	197	87	348	-0.12084	0.0505739	0.0168771
THRAP3	ENSG00000054118	1:36224432-36305357	40231	109	53	96	0.101793	0.0959926	0.288951
SH3D21	ENSG00000214193	1:36306368-36329340	40231	122	62	223	0.0224919	0.0630833	0.721434
EVA1B	ENSG00000142694	1:36322031-36324154	40231	42	24	33	0.0655337	0.163599	0.688733
STK40	ENSG00000196182	1:36339624-36385924	40231	88	42	100	0.0906768	0.0940581	0.33502
LSM10	ENSG00000181817	1:36391238-36397908	40231	25	6	40	-0.145061	0.148608	0.328998
OSCP1	ENSG00000116885	1:36415827-36450451	40231	83	44	102	-0.122472	0.0931328	0.188502
MRPS15	ENSG00000116898	1:36455718-36464384	40231	54	25	141	-0.130132	0.0792499	0.100581
CSF3R	ENSG00000119535	1:36466043-36483278	40231	67	30	71	0.0159389	0.111587	0.886418
GRIK3	ENSG00000163873	1:36795527-37034515	40231	147	64	122	0.100502	0.085179	0.238045
ZC3H12A	ENSG00000163874	1:37474580-37484377	40231	84	37	94	-0.0584646	0.0970069	0.546718
MEAF6	ENSG00000163875	1:37489993-37514766	40231	32	8	9	0.383806	0.31317	0.220367
SNIP1	ENSG00000163877	1:37534449-37554293	40231	64	31	53	-0.086293	0.129124	0.503945
DNALI1	ENSG00000163879	1:37556919-37566857	40231	39	23	56	-0.0963921	0.125622	0.442893
GNL2	ENSG00000134697	1:37566816-37595937	40231	173	82	201	-0.122419	0.0664251	0.0653332
RSPO1	ENSG00000169218	1:37611350-37634892	40231	65	27	59	0.173235	0.122389	0.156937
C1orf109	ENSG00000116922	1:37681570-37692249	40231	18	8	18	-0.283168	0.221469	0.201042
CDCA8	ENSG00000134690	1:37692481-37709719	40231	63	33	149	-0.0118535	0.0771033	0.877819
EPHA10	ENSG00000183317	1:37713880-37765133	40231	236	118	317	0.0115208	0.0529723	0.827829
MANEAL	ENSG00000185090	1:37793847-37801137	40231	95	46	116	0.145173	0.0873462	0.0965054
AL929472.3	ENSG00000233728	1:37799720-37800879	40231	40	22	52	0.0961328	0.130358	0.460847
YRDC	ENSG00000196449	1:37802945-37808208	40231	64	21	51	0.0838102	0.131628	0.524308
C1orf122	ENSG00000197982	1:37806979-37809454	40231	78	33	74	-0.019224	0.109306	0.860393
MTF1	ENSG00000188786	1:37809574-37859592	40231	56	23	36	-0.232484	0.156636	0.137747
INPP5B	ENSG00000204084	1:37860697-37947057	40231	170	77	286	0.0468484	0.0557472	0.4007
SF3A3	ENSG00000183431	1:37956975-37990075	40231	35	18	30	0.150663	0.171577	0.379884
FHL3	ENSG00000183386	1:37996770-38005606	40231	65	41	81	0.135399	0.104483	0.195012
UTP11	ENSG00000183520	1:38009258-38024820	40231	66	29	109	0.0147289	0.0901024	0.87015
POU3F1	ENSG00000185668	1:38043829-38046793	40231	53	20	86	-0.162468	0.101406	0.109121
RRAGC	ENSG00000116954	1:38838198-38859772	40231	27	11	44	-0.0812213	0.1417	0.566515
AL139260.2	ENSG00000273637	1:38839333-38874494	40231	40	15	52	-0.0480043	0.130358	0.712688
AL139260.1	ENSG00000228436	1:38859912-38965038	40231	153	63	227	-0.115587	0.0625256	0.0645108
MYCBP	ENSG00000214114	1:38862493-38873368	40231	13	4	8	0.134631	0.332168	0.685251
AL139260.3	ENSG00000274944	1:38864501-38881617	40231	103	39	115	-0.110817	0.0877253	0.206506
GJA9	ENSG00000131233	1:38874069-38881587	40231	90	35	107	-0.12917	0.0909361	0.155479
RHBDL2	ENSG00000158315	1:38885807-38941830	40231	50	24	112	-0.119821	0.0888888	0.177661
AKIRIN1	ENSG00000174574	1:38991276-39006059	40231	44	10	11	0.0417098	0.283285	0.882946
NDUFS5	ENSG00000168653	1:39026318-39034636	40231	21	10	19	0.480415	0.215556	0.025832
MACF1	ENSG00000127603	1:39081316-39487177	40231	1212	536	1580	-0.000808575	0.0241119	0.973249
AL442071.2	ENSG00000287422	1:39226670-39238620	40231	2	2	3	0.480493	0.54239	0.375682
AL442071.1	ENSG00000226438	1:39249838-39257649	40231	26	13	35	0.0647759	0.15886	0.683454
BMP8A	ENSG00000183682	1:39491636-39529869	40231	92	50	236	-0.0231923	0.0613312	0.70532
PPIEL	ENSG00000243970	1:39522280-39559671	40231	43	25	53	-0.26331	0.129118	0.0414201
PABPC4	ENSG00000090621	1:39560709-39576790	40231	93	36	68	-0.159097	0.114015	0.162894
PABPC4-AS1	ENSG00000228060	1:39565052-39573860	40231	58	28	54	-0.134356	0.127923	0.293586
HEYL	ENSG00000163909	1:39623435-39639643	40231	74	30	124	-0.0619962	0.0844923	0.463101
NT5C1A	ENSG00000116981	1:39659121-39672038	40231	90	43	153	0.127812	0.0760899	0.0930061
HPCAL4	ENSG00000116983	1:39678648-39691485	40231	44	17	70	0.0411161	0.11238	0.714465
PPIE	ENSG00000084072	1:39692182-39763914	40231	75	31	90	0.0124717	0.0991347	0.899886
BMP8B	ENSG00000116985	1:39757182-39788865	40231	67	35	127	-0.10002	0.0834906	0.230927
TRIT1	ENSG00000043514	1:39838110-39883511	40231	86	36	186	0.0211399	0.0690415	0.759459
MYCL	ENSG00000116990	1:39895426-39902256	40231	59	30	125	-0.0994032	0.0841538	0.23752
MYCL-AS1	ENSG00000236546	1:39897745-39899098	40231	14	8	23	-0.304845	0.195933	0.119741
MFSD2A	ENSG00000168389	1:39955112-39969968	40231	67	28	144	-0.0241052	0.0784256	0.758566
CAP1	ENSG00000131236	1:40040233-40072649	40231	64	30	112	0.031268	0.0888907	0.72502
PPT1	ENSG00000131238	1:40072710-40097260	40231	54	29	132	-0.020426	0.0819006	0.803052
RLF	ENSG00000117000	1:40161387-40240921	40231	132	47	138	0.0369065	0.0801062	0.645
TMCO2	ENSG00000188800	1:40245947-40251684	40231	31	13	32	-0.0592998	0.166134	0.721136
ZMPSTE24	ENSG00000084073	1:40258041-40294180	40231	83	44	126	0.0805705	0.0838208	0.336439
COL9A2	ENSG00000049089	1:40300489-40317813	40231	160	73	237	-0.0684573	0.0612016	0.26333
SMAP2	ENSG00000084070	1:40344850-40423326	40231	54	21	38	-0.130782	0.152465	0.391013
ZFP69B	ENSG00000187801	1:40450102-40463718	40231	89	43	141	-0.093638	0.0792512	0.237391
ZFP69	ENSG00000187815	1:40477290-40496343	40231	78	33	106	0.0977512	0.0913639	0.284659
AL603839.3	ENSG00000238287	1:40493157-40508661	40231	54	23	92	0.0867929	0.0980527	0.376068
EXO5	ENSG00000164002	1:40508741-40516556	40231	48	22	84	0.0844784	0.102606	0.41032
AL603839.1	ENSG00000227278	1:40514461-40515057	40231	21	10	53	0.168937	0.129122	0.190754
ZNF684	ENSG00000117010	1:40531573-40548167	40231	42	14	91	0.114701	0.0985881	0.244652
RIMS3	ENSG00000117016	1:40620680-40665682	40231	81	33	65	-0.132439	0.116613	0.256078
NFYC	ENSG00000066136	1:40691648-40771603	40231	55	23	61	0.342182	0.12036	0.00446922
KCNQ4	ENSG00000117013	1:40783787-40840452	40231	154	76	164	0.0124581	0.0735065	0.865417
CITED4	ENSG00000179862	1:40861054-40862363	40231	39	16	25	0.0876453	0.187942	0.640971
CTPS1	ENSG00000171793	1:40979688-41012565	40231	64	20	44	0.0420571	0.141701	0.766617
SLFNL1-AS1	ENSG00000281207	1:41014590-41043890	40231	116	52	209	0.0181829	0.0651506	0.780175
SLFNL1	ENSG00000171790	1:41015597-41023237	40231	89	43	182	0.000518365	0.0697926	0.994074
SCMH1	ENSG00000010803	1:41027200-41242154	40231	92	40	80	0.00569089	0.105135	0.956832
FOXO6	ENSG00000204060	1:41361922-41383590	40231	39	14	20	-0.0121858	0.210113	0.953751
EDN2	ENSG00000127129	1:41478775-41484683	40231	34	15	126	0.0694075	0.083821	0.407646
HIVEP3	ENSG00000127124	1:41506365-42035925	40231	151	69	165	0.159569	0.07328	0.0294411
AC119676.1	ENSG00000284895	1:41585306-41628816	40231	2	1	1	0.773748	0.939426	0.410144
GUCA2B	ENSG00000044012	1:42153410-42155820	40231	20	8	14	-0.0542077	0.251115	0.82909
GUCA2A	ENSG00000197273	1:42162690-42164745	40231	24	13	89	-0.00805947	0.0996889	0.935564
FOXJ3	ENSG00000198815	1:42176539-42335877	40231	57	20	26	-0.274938	0.18429	0.135732
RIMKLA	ENSG00000177181	1:42380792-42424232	40231	69	20	70	0.0230193	0.11238	0.837702
ZMYND12	ENSG00000066185	1:42430329-42456253	40231	74	38	117	0.0552623	0.0869757	0.525183
PPCS	ENSG00000127125	1:42456117-42473385	40231	37	15	126	-0.082102	0.0838207	0.327336
CCDC30	ENSG00000186409	1:42463221-42657190	40231	130	56	177	-0.0354089	0.0707669	0.616822
PPIH	ENSG00000171960	1:42658335-42676758	40231	24	11	56	-0.00612073	0.125623	0.96114
AC098484.4	ENSG00000285728	1:42658687-42682160	40231	21	9	54	-0.00460661	0.127925	0.971274
YBX1	ENSG00000065978	1:42682418-42703805	40231	31	15	34	0.26913	0.161172	0.0949528
CLDN19	ENSG00000164007	1:42733093-42740254	40231	58	26	106	-0.259472	0.091356	0.00450809
P3H1	ENSG00000117385	1:42746335-42767084	40231	139	59	181	0.0940962	0.0699827	0.178766
C1orf50	ENSG00000164008	1:42767249-42779491	40231	47	20	77	-0.112822	0.107158	0.292407
AC098484.3	ENSG00000283580	1:42767292-42794493	40231	71	30	96	-0.0668132	0.0959934	0.486417
TMEM269	ENSG00000274386	1:42785007-42816619	40231	44	18	35	0.240349	0.158856	0.13028
SVBP	ENSG00000177868	1:42807052-42817397	40231	9	4	4	0.228814	0.469733	0.626177
ERMAP	ENSG00000164010	1:42817122-42844991	40231	75	34	85	-0.172671	0.101999	0.0904801
AL512353.1	ENSG00000228192	1:42832522-42846422	40231	52	23	45	-0.171081	0.140117	0.222089
ZNF691	ENSG00000164011	1:42846573-42852477	40231	45	19	81	0.00799917	0.104485	0.938975
SLC2A1	ENSG00000117394	1:42925353-42958893	40231	42	17	27	-0.533405	0.180833	0.00318071
FAM183A	ENSG00000186973	1:43145153-43156396	40231	27	13	78	-0.124442	0.10647	0.242486
EBNA1BP2	ENSG00000117395	1:43164175-43270936	40231	316	146	481	0.0485359	0.0430917	0.260021
CFAP57	ENSG00000243710	1:43172330-43254358	40231	247	119	428	0.0616417	0.0456511	0.176927
TMEM125	ENSG00000179178	1:43269983-43274002	40231	50	30	117	0.0291069	0.086976	0.737886
C1orf210	ENSG00000253313	1:43281877-43285617	40231	22	9	28	-0.197384	0.177593	0.26638
TIE1	ENSG00000066056	1:43300982-43323108	40231	262	123	333	0.0439497	0.0516939	0.395219
MPL	ENSG00000117400	1:43337818-43354466	40231	114	56	225	-0.0298092	0.0628038	0.635044
CDC20	ENSG00000117399	1:43358981-43363203	40231	104	41	82	-0.110788	0.103846	0.286042
SZT2	ENSG00000198198	1:43389882-43454247	40231	669	289	641	0.0322778	0.0374038	0.388162
SZT2-AS1	ENSG00000229372	1:43447776-43448644	40231	42	19	67	0.052714	0.114864	0.646288
PTPRF	ENSG00000142949	1:43525187-43623666	40231	434	191	517	0.0336838	0.0415834	0.417924
AL451062.2	ENSG00000284989	1:43650149-43931014	40231	132	43	167	-0.0166358	0.072846	0.819359
KDM4A	ENSG00000066135	1:43650149-43705518	40231	132	43	167	-0.0166358	0.072846	0.819359
KDM4A-AS1	ENSG00000236200	1:43685123-43708138	40231	54	16	32	-0.0153443	0.166134	0.926411
ARTN	ENSG00000117407	1:43933320-43937240	40231	25	11	29	0.162276	0.174507	0.352417
IPO13	ENSG00000117408	1:43946950-43968022	40231	97	41	103	-0.0612047	0.0926822	0.509015
AL357079.2	ENSG00000285649	1:43968351-43974821	40231	93	46	167	-0.0102095	0.072846	0.88854
DPH2	ENSG00000132768	1:43970000-43973369	40231	93	46	167	-0.0102095	0.072846	0.88854
B4GALT2	ENSG00000117411	1:43978943-43991170	40231	64	33	121	0.0117738	0.0855307	0.890513
CCDC24	ENSG00000159214	1:43991359-43996528	40231	59	24	128	-0.0994188	0.0831649	0.231915
SLC6A9	ENSG00000196517	1:43991500-44031467	40231	149	67	218	-0.0384527	0.0637985	0.546694
KLF17	ENSG00000171872	1:44118821-44135140	40231	51	23	46	-0.0529558	0.138589	0.702383
DMAP1	ENSG00000178028	1:44213455-44220681	40231	96	46	144	0.00596831	0.0784256	0.939338
ERI3	ENSG00000117419	1:44221070-44355260	40231	30	8	11	-0.38323	0.283279	0.176108
RNF220	ENSG00000187147	1:44405194-44651724	40231	94	45	161	0.0251324	0.0741853	0.734777
TMEM53	ENSG00000126106	1:44635238-44674481	40231	101	47	193	-0.0269655	0.0677837	0.690765
ARMH1	ENSG00000198520	1:44674692-44725591	40231	88	45	151	0.000163525	0.076593	0.998297
KIF2C	ENSG00000142945	1:44739818-44767767	40231	119	44	157	-0.116889	0.0751185	0.119695
AL592166.1	ENSG00000225721	1:44759037-44775810	40231	60	22	118	-0.0666907	0.0866073	0.441278
RPS8	ENSG00000142937	1:44775251-44778779	40231	20	6	29	0.18986	0.174507	0.276602
BEST4	ENSG00000142959	1:44783585-44788170	40231	96	48	135	0.127719	0.0809861	0.114785
PLK3	ENSG00000173846	1:44800377-44805990	40231	109	54	163	-0.0381141	0.0737305	0.605199
BTBD19	ENSG00000222009	1:44808482-44815585	40231	29	7	13	-0.00761765	0.260591	0.976679
PTCH2	ENSG00000117425	1:44819844-44843253	40231	232	107	272	0.0738633	0.0571532	0.196228
EIF2B3	ENSG00000070785	1:44850522-44986722	40231	65	31	110	-0.0207459	0.089693	0.817082
HECTD3	ENSG00000126107	1:45002540-45011324	40231	81	33	90	-0.0382491	0.0991345	0.699622
UROD	ENSG00000126088	1:45010950-45015575	40231	67	31	61	0.102958	0.120371	0.392364
ZSWIM5	ENSG00000162415	1:45016399-45306209	40231	188	70	200	0.0784677	0.0665917	0.238661
HPDL	ENSG00000186603	1:45326895-45328679	40231	81	43	74	0.0642389	0.109306	0.556734
MUTYH	ENSG00000132781	1:45329163-45340893	40231	7	4	4	-0.0506135	0.469734	0.914195
AL451136.1	ENSG00000288208	1:45329262-45491155	40231	242	117	381	0.014168	0.0483575	0.769533
TOE1	ENSG00000132773	1:45340052-45343973	40231	107	56	199	0.0297517	0.066759	0.655845
TESK2	ENSG00000070759	1:45343883-45491163	40231	132	58	180	0.00706505	0.0701775	0.919809
MMACHC	ENSG00000132763	1:45500300-45513382	40231	89	44	248	-0.0668917	0.0598371	0.263611
PRDX1	ENSG00000117450	1:45510914-45542732	40231	51	20	28	-0.0265584	0.177596	0.881124
AKR1A1	ENSG00000117448	1:45550543-45570049	40231	76	39	209	0.0263922	0.0651505	0.685407
NASP	ENSG00000132780	1:45583846-45618904	40231	75	28	71	0.115054	0.111586	0.302503
CCDC17	ENSG00000159588	1:45620044-45624057	40231	75	41	130	-0.0144972	0.0825262	0.860555
GPBP1L1	ENSG00000159592	1:45627304-45688113	40231	98	44	144	0.0704944	0.0784249	0.368717
TMEM69	ENSG00000159596	1:45688181-45694436	40231	34	17	44	0.0147189	0.141701	0.91727
IPP	ENSG00000197429	1:45694324-45750653	40231	114	54	206	-0.0577744	0.0656202	0.378623
MAST2	ENSG00000086015	1:45786987-46036122	40231	403	198	582	-0.0487574	0.0392243	0.213853
PIK3R3	ENSG00000117461	1:46040140-46133036	40231	120	50	83	0.0881786	0.103221	0.392953
P3R3URF-PIK3R3	ENSG00000278139	1:46043661-46176488	40231	120	50	83	0.0881786	0.103221	0.392953
TSPAN1	ENSG00000117472	1:46175073-46185962	40231	57	31	86	-0.0779186	0.101408	0.442269
POMGNT1	ENSG00000085998	1:46188682-46220305	40231	195	94	254	-0.0339037	0.0591313	0.566399
LURAP1	ENSG00000171357	1:46203334-46221256	40231	49	20	35	0.187731	0.158858	0.237303
RAD54L	ENSG00000085999	1:46246461-46278480	40231	171	93	312	0.0791392	0.0533903	0.138266
LRRC41	ENSG00000132128	1:46261196-46303616	40231	204	107	348	0.0536253	0.0505768	0.28902
UQCRH	ENSG00000173660	1:46303698-46316776	40231	15	8	9	-0.554262	0.313163	0.0767472
NSUN4	ENSG00000117481	1:46340177-46365152	40231	8	2	2	0.0244815	0.664288	0.970602
FAAH	ENSG00000117480	1:46394317-46413848	40231	122	51	101	-0.0653527	0.093593	0.485012
DMBX1	ENSG00000197587	1:46489836-46516216	40231	85	37	105	0.0492222	0.0917977	0.591818
MKNK1-AS1	ENSG00000269956	1:46538611-46570255	40231	28	17	32	0.265485	0.166129	0.110028
KNCN	ENSG00000162456	1:46545641-46551647	40231	28	17	32	0.265485	0.166129	0.110028
MKNK1	ENSG00000079277	1:46557407-46616843	40231	84	41	102	0.0400746	0.0931346	0.666986
MOB3C	ENSG00000142961	1:46607715-46616884	40231	61	28	66	-0.0148327	0.11573	0.898017
ATPAF1	ENSG00000123472	1:46632737-46673867	40231	80	37	140	-0.0832266	0.0795331	0.295358
TEX38	ENSG00000186118	1:46668855-46673594	40231	42	20	86	0.0157808	0.101409	0.876336
EFCAB14-AS1	ENSG00000228237	1:46674036-46692098	40231	34	14	48	-0.146009	0.135673	0.281846
EFCAB14	ENSG00000159658	1:46674659-46719146	40231	90	40	105	-0.0138877	0.091798	0.879751
CYP4B1	ENSG00000142973	1:46757838-46819413	40231	121	55	332	0.031709	0.0517713	0.540218
CYP4A11	ENSG00000187048	1:46929177-46941484	40231	119	53	159	-0.0513456	0.0746482	0.491557
CYP4X1	ENSG00000186377	1:47023669-47050751	40231	81	38	94	0.00868893	0.0970074	0.928629
CYP4Z1	ENSG00000186160	1:47067231-47118318	40231	102	45	117	0.108266	0.0869745	0.213206
CYP4A22-AS1	ENSG00000225506	1:47096653-47179271	40231	147	76	226	0.077596	0.0626645	0.215613
CYP4A22	ENSG00000162365	1:47137435-47149735	40231	92	53	170	0.0659916	0.0722023	0.360727
PDZK1IP1	ENSG00000162366	1:47183582-47191044	40231	29	21	46	-0.0727093	0.138589	0.599834
TAL1	ENSG00000162367	1:47216290-47232220	40231	62	30	111	-0.136815	0.0892866	0.125445
AL135960.1	ENSG00000226252	1:47225797-47230750	40231	2	2	9	-0.00560193	0.313176	0.985729
STIL	ENSG00000123473	1:47250139-47314147	40231	200	100	292	0.0577632	0.0551754	0.295144
CMPK1	ENSG00000162368	1:47333797-47378839	40231	13	6	6	0.613035	0.383534	0.109957
FOXE3	ENSG00000186790	1:47416285-47418052	40231	79	34	87	0.0575429	0.100825	0.56819
FOXD2	ENSG00000186564	1:47438044-47440691	40231	80	34	65	0.0957417	0.116614	0.411639
TRABD2B	ENSG00000269113	1:47760528-47997385	40231	96	36	49	-0.0721393	0.134284	0.591121
SLC5A9	ENSG00000117834	1:48222685-48248644	40231	193	92	369	-0.0729228	0.0491288	0.137725
AL109659.2	ENSG00000272491	1:48227888-48229561	40231	36	19	70	-0.159484	0.112377	0.155847
SPATA6	ENSG00000132122	1:48295373-48472208	40231	81	43	117	0.130597	0.0869737	0.133207
AGBL4	ENSG00000186094	1:48532854-50023954	40231	178	76	184	-0.0958563	0.0694124	0.167289
BEND5	ENSG00000162373	1:48727519-48776969	40231	61	19	81	-0.0424891	0.104485	0.684264
AC099788.1	ENSG00000229846	1:49025595-49187585	40231	18	11	18	-0.278472	0.221469	0.208615
ELAVL4	ENSG00000162374	1:50024029-50203772	40231	48	17	21	0.501418	0.205037	0.0144651
DMRTA2	ENSG00000142700	1:50417550-50423443	40231	84	38	95	0.0752765	0.0964959	0.435332
FAF1	ENSG00000185104	1:50437028-50960267	40231	82	30	40	-0.125494	0.148608	0.398412
CDKN2C	ENSG00000123080	1:50960745-50974634	40231	18	7	7	-0.114092	0.355099	0.747986
C1orf185	ENSG00000204006	1:51102221-51148086	40231	27	15	30	0.078457	0.171578	0.647478
RNF11	ENSG00000123091	1:51236273-51273447	40231	12	8	10	0.482407	0.297099	0.104434
TTC39A	ENSG00000085831	1:51287258-51345116	40231	94	44	121	-0.106972	0.0855291	0.21104
EPS15	ENSG00000085832	1:51354263-51519266	40231	168	64	152	-0.0897247	0.0763402	0.239864
EPS15-AS1	ENSG00000227070	1:51518309-51561629	40231	1	1	1	1.06979	0.939419	0.254797
OSBPL9	ENSG00000117859	1:51577179-51798427	40231	106	29	83	0.151156	0.103219	0.143078
NRDC	ENSG00000078618	1:51789191-51878937	40231	157	53	196	0.061095	0.0672649	0.363733
AL050343.2	ENSG00000266993	1:51793934-51799154	40231	13	2	30	0.138719	0.171577	0.418807
RAB3B	ENSG00000169213	1:51907956-51990700	40231	47	29	67	-0.140031	0.114862	0.222798
TXNDC12	ENSG00000117862	1:52020131-52055191	40231	33	15	36	0.137522	0.156639	0.379967
AL445685.3	ENSG00000285839	1:52020153-52033350	40231	25	10	27	0.0208597	0.180853	0.908175
AL445685.1	ENSG00000223390	1:52033391-52044279	40231	5	3	4	0.425831	0.46973	0.364648
BTF3L4	ENSG00000134717	1:52056199-52090716	40231	6	2	2	0.314619	0.664286	0.635771
ZFYVE9	ENSG00000157077	1:52142089-52348671	40231	198	76	250	-0.0832733	0.0595983	0.16234
CC2D1B	ENSG00000154222	1:52345723-52366205	40231	211	97	355	-0.0262632	0.0500806	0.599987
ORC1	ENSG00000085840	1:52372829-52404423	40231	172	87	250	-0.0912092	0.059598	0.125916
PRPF38A	ENSG00000134748	1:52404602-52420836	40231	50	24	43	-0.154168	0.143335	0.282116
TUT4	ENSG00000134744	1:52408282-52553487	40231	232	123	231	-0.00137413	0.0619876	0.982314
GPX7	ENSG00000116157	1:52602371-52609051	40231	42	23	105	-0.243797	0.09179	0.0079066
SHISAL2A	ENSG00000182183	1:52633168-52669683	40231	41	16	48	0.254677	0.135669	0.0604911
COA7	ENSG00000162377	1:52684449-52698347	40231	34	10	11	-0.0400874	0.283285	0.887468
ZYG11B	ENSG00000162378	1:52726453-52827336	40231	75	26	36	-0.0244027	0.15664	0.8762
ZYG11A	ENSG00000203995	1:52842511-52894998	40231	123	58	160	0.167236	0.0744113	0.0246112
AC099677.3	ENSG00000242391	1:52881216-52881730	40231	9	4	34	-0.0432879	0.161178	0.788258
ECHDC2	ENSG00000121310	1:52895910-52927212	40231	104	53	226	-0.0612378	0.0626649	0.328457
SCP2	ENSG00000116171	1:52927276-53051698	40231	97	37	80	-0.0573214	0.105135	0.585604
PODN	ENSG00000174348	1:53062052-53085501	40231	157	72	269	0.0825576	0.0574686	0.15084
AL445183.1	ENSG00000232993	1:53069938-53085502	40231	148	67	257	0.0800757	0.0587862	0.173151
SLC1A7	ENSG00000162383	1:53087179-53142638	40231	110	55	179	-0.135592	0.0703692	0.053996
AL445183.2	ENSG00000235563	1:53114576-53118609	40231	20	8	15	-0.0366203	0.242603	0.880017
CPT2	ENSG00000157184	1:53196792-53214197	40231	14	5	38	0.144017	0.152465	0.344867
CZIB	ENSG00000162384	1:53214099-53220634	40231	34	16	30	0.0696541	0.171578	0.68477
MAGOH	ENSG00000162385	1:53226900-53238518	40231	9	3	3	-0.148578	0.542395	0.784139
LRP8	ENSG00000157193	1:53242364-53328469	40231	179	79	357	0.0243958	0.0499414	0.625203
AL355483.1	ENSG00000228838	1:53288024-53289706	40231	7	1	1	1.6726	0.939397	0.0749937
DMRTB1	ENSG00000143006	1:53459399-53467488	40231	74	41	256	-0.050602	0.058901	0.390284
GLIS1	ENSG00000174332	1:53506237-53738106	40231	206	97	320	-0.0722856	0.0527242	0.17037
NDC1	ENSG00000058804	1:53765478-53838463	40231	120	46	80	-0.0442509	0.105135	0.673831
YIPF1	ENSG00000058799	1:53851719-53889798	40231	57	30	79	-0.120374	0.105795	0.255206
DIO1	ENSG00000211452	1:53891239-53911086	40231	25	13	50	-0.055135	0.132937	0.678328
HSPB11	ENSG00000081870	1:53916574-53945699	40231	14	5	7	-0.163423	0.355098	0.645359
LRRC42	ENSG00000116212	1:53946085-53968168	40231	113	55	111	-0.00947693	0.0892892	0.915473
LDLRAD1	ENSG00000203985	1:54007298-54018186	40231	48	25	71	-0.0806737	0.111587	0.469699
TMEM59	ENSG00000116209	1:54026681-54053504	40231	44	18	68	0.148993	0.114016	0.191289
TCEANC2	ENSG00000116205	1:54053584-54112519	40231	35	16	52	0.00452102	0.130359	0.972334
AL357673.1	ENSG00000256407	1:54132686-54200073	40231	153	82	252	0.0465713	0.0593638	0.432743
CDCP2	ENSG00000157211	1:54132968-54153770	40231	80	46	112	0.180504	0.0888863	0.0422827
AL357673.2	ENSG00000280425	1:54137746-54142980	40231	45	23	60	0.102455	0.121368	0.398579
CYB5RL	ENSG00000215883	1:54169651-54200036	40231	73	36	141	-0.0591976	0.0792521	0.455092
MRPL37	ENSG00000116221	1:54184041-54225464	40231	106	52	240	-0.0752698	0.06082	0.21587
SSBP3	ENSG00000157216	1:54225433-54413479	40231	57	27	63	-0.153751	0.118446	0.194264
ACOT11	ENSG00000162390	1:54542257-54639192	40231	230	111	295	-0.000995642	0.0548969	0.98553
FAM151A	ENSG00000162391	1:54609181-54623556	40231	131	62	159	-0.0167315	0.0746486	0.822651
AL590093.1	ENSG00000230728	1:54621477-54628438	40231	2	1	1	1.08354	0.939418	0.248741
MROH7	ENSG00000184313	1:54641754-54710266	40231	238	114	291	0.0196221	0.0552701	0.722573
MROH7-TTC4	ENSG00000271723	1:54641786-54742308	40231	302	144	362	0.0573652	0.0495977	0.247432
TTC4	ENSG00000243725	1:54715861-54742657	40231	64	30	72	0.22707	0.110805	0.0404362
PARS2	ENSG00000162396	1:54756898-54764523	40231	109	55	97	-0.124349	0.095497	0.192873
TTC22	ENSG00000006555	1:54779712-54801323	40231	125	61	146	-0.0176833	0.0778885	0.820397
LEXM	ENSG00000162398	1:54806063-54842252	40231	83	41	121	-0.0460872	0.0855304	0.589998
DHCR24	ENSG00000116133	1:54849627-54887195	40231	102	37	81	-0.100599	0.104484	0.335642
AC096536.3	ENSG00000287724	1:54874672-54883664	40231	13	6	12	0.317573	0.271224	0.241642
AC096536.2	ENSG00000242396	1:54886875-54888001	40231	14	5	6	-0.165239	0.383545	0.666599
TMEM61	ENSG00000143001	1:54980628-54992288	40231	30	16	56	0.0110294	0.125623	0.930038
AL590440.1	ENSG00000233271	1:54980950-54992274	40231	30	16	56	0.0110294	0.125623	0.930038
BSND	ENSG00000162399	1:54998933-55017172	40231	49	25	85	-0.0718376	0.102002	0.48126
PCSK9	ENSG00000169174	1:55039447-55064852	40231	157	70	189	-0.00726458	0.068494	0.915533
USP24	ENSG00000162402	1:55066359-55215364	40231	255	99	171	-0.0359305	0.0719923	0.617718
AC119674.2	ENSG00000284686	1:56173433-56524495	40231	30	15	31	-0.00276137	0.16879	0.986947
PLPP3	ENSG00000162407	1:56494761-56645301	40231	43	23	42	-0.104009	0.145031	0.473282
PRKAA2	ENSG00000162409	1:56645314-56715335	40231	85	41	92	-0.18768	0.0980492	0.0556024
FYB2	ENSG00000187889	1:56718789-56819696	40231	112	55	141	-0.124654	0.0792502	0.115739
C8A	ENSG00000157131	1:56854797-56918223	40231	155	69	263	-0.003908	0.0581175	0.946388
C8B	ENSG00000021852	1:56929207-56966140	40231	154	75	236	-0.127727	0.061328	0.0372795
AL161740.1	ENSG00000236341	1:56963886-56996757	40231	1	1	1	0.0302415	0.939434	0.97432
DAB1	ENSG00000173406	1:56994778-58546734	40231	87	48	84	-0.0107975	0.102607	0.916191
TACSTD2	ENSG00000184292	1:58575433-58577252	40231	81	31	108	0.123727	0.0905154	0.171652
MYSM1	ENSG00000162601	1:58643440-58700077	40231	118	41	80	-0.0205373	0.105135	0.845125
JUN	ENSG00000177606	1:58776845-58784048	40231	41	18	33	0.122158	0.163598	0.455249
FGGY	ENSG00000172456	1:59296638-59810647	40231	131	62	251	-0.0326904	0.0594814	0.582601
AL035416.1	ENSG00000226883	1:59754747-59789182	40231	7	5	7	0.0237498	0.355099	0.946675
HOOK1	ENSG00000134709	1:59814786-59876322	40231	130	69	266	0.0164435	0.057791	0.776001
CYP2J2	ENSG00000134716	1:59893308-59926773	40231	118	57	120	-0.0142187	0.0858853	0.868508
C1orf87	ENSG00000162598	1:59987269-60073770	40231	86	38	116	-0.0211431	0.0873491	0.808739
NFIA	ENSG00000162599	1:60865259-61462788	40231	81	34	109	-0.0652071	0.0901019	0.469247
TM2D1	ENSG00000162604	1:61681046-61725423	40231	51	29	80	0.186116	0.105131	0.0766737
PATJ	ENSG00000132849	1:61742477-62178675	40231	393	175	535	0.0135643	0.0408875	0.740081
L1TD1	ENSG00000240563	1:62194849-62212328	40231	189	86	203	0.00921175	0.0661015	0.889167
KANK4	ENSG00000132854	1:62236165-62319434	40231	177	91	320	-0.0178254	0.0527253	0.735303
USP1	ENSG00000162607	1:62436297-62451804	40231	90	41	92	0.198684	0.0980487	0.0427259
DOCK7	ENSG00000116641	1:62454298-62688386	40231	389	157	443	-0.139062	0.0448757	0.00194295
ANGPTL3	ENSG00000132855	1:62597520-62606313	40231	91	41	184	-0.164408	0.0694092	0.0178518
ATG4C	ENSG00000125703	1:62784132-62865516	40231	111	55	270	-0.110527	0.0573616	0.0539985
FOXD3-AS1	ENSG00000230798	1:63320884-63324441	40231	89	33	163	0.116188	0.0737284	0.115052
FOXD3	ENSG00000187140	1:63322567-63325128	40231	92	36	169	0.108655	0.0724135	0.13349
ALG6	ENSG00000088035	1:63367575-63438553	40231	93	49	86	0.017124	0.101409	0.865906
ITGB3BP	ENSG00000142856	1:63440770-63593721	40231	158	76	307	-0.0237404	0.0538213	0.659142
BX004807.1	ENSG00000286429	1:63487957-63508204	40231	11	4	9	-0.165831	0.313175	0.596446
EFCAB7	ENSG00000203965	1:63523372-63572693	40231	111	47	200	-0.00605603	0.0665929	0.927539
PGM1	ENSG00000079739	1:63593411-63660245	40231	139	73	186	0.121757	0.0690389	0.0777982
ROR1	ENSG00000185483	1:63774017-64181498	40231	131	58	161	-0.0316392	0.0741852	0.669751
ROR1-AS1	ENSG00000223949	1:64094379-64171342	40231	38	17	26	-0.382051	0.184286	0.0381584
UBE2U	ENSG00000177414	1:64203627-64267368	40231	46	23	124	-0.0251053	0.0844928	0.766368
CACHD1	ENSG00000158966	1:64470129-64693058	40231	182	90	250	-0.0815465	0.0595983	0.171228
RAVER2	ENSG00000162437	1:64745095-64833232	40231	113	53	153	0.0103084	0.0760926	0.892239
JAK1	ENSG00000162434	1:64833229-65067754	40231	95	38	66	0.107873	0.115729	0.351276
AK4	ENSG00000162433	1:65147549-65232145	40231	48	20	45	0.072999	0.140119	0.602381
DNAJC6	ENSG00000116675	1:65248219-65415871	40231	132	58	147	-0.0353949	0.077624	0.648405
LEPR	ENSG00000116678	1:65420652-65641559	40231	150	53	192	0.0171553	0.0679592	0.800705
PDE4B	ENSG00000184588	1:65792514-66374579	40231	102	48	78	-0.126424	0.10647	0.235065
SGIP1	ENSG00000118473	1:66533383-66751139	40231	114	59	191	0.0148053	0.0681361	0.827982
TCTEX1D1	ENSG00000152760	1:66752459-66779047	40231	26	13	42	-0.179421	0.145029	0.216035
INSL5	ENSG00000172410	1:66797741-66801256	40231	24	12	49	0.0370213	0.134285	0.782785
DNAI4	ENSG00000152763	1:66812885-66924856	40231	148	75	164	-0.0115362	0.0735065	0.875291
AL592161.1	ENSG00000231080	1:66826942-66828558	40231	18	12	34	-0.0748778	0.161177	0.642241
MIER1	ENSG00000198160	1:66924895-66988619	40231	69	26	57	-0.0369396	0.124518	0.766725
SLC35D1	ENSG00000116704	1:66999350-67054148	40231	49	20	31	-0.0279319	0.16879	0.868564
C1orf141	ENSG00000203963	1:67092165-67231853	40231	114	54	124	0.166949	0.0844888	0.0481561
IL23R	ENSG00000162594	1:67138907-67259979	40231	81	39	70	0.0366745	0.11238	0.744165
IL12RB2	ENSG00000081985	1:67307364-67398724	40231	136	69	221	-0.00337748	0.0633666	0.957492
SERBP1	ENSG00000142864	1:67407810-67430415	40231	47	19	29	0.0806252	0.174509	0.644072
GADD45A	ENSG00000116717	1:67685201-67688334	40231	15	4	4	0.321946	0.469732	0.493103
GNG12	ENSG00000172380	1:67701475-67833467	40231	9	6	7	0.504342	0.35509	0.155514
GNG12-AS1	ENSG00000232284	1:67832303-68202987	40231	136	45	135	-0.0484394	0.0809882	0.54977
DIRAS3	ENSG00000162595	1:68045886-68051631	40231	44	10	17	-0.0774585	0.227891	0.733937
WLS	ENSG00000116729	1:68098473-68233120	40231	97	36	119	-0.0561398	0.0862439	0.515084
RPE65	ENSG00000116745	1:68428822-68449954	40231	124	47	136	0.0528417	0.0806908	0.512554
DEPDC1	ENSG00000024526	1:68474152-68497221	40231	138	63	199	-0.0765017	0.0667581	0.251814
AL138789.1	ENSG00000233589	1:68479129-68483539	40231	55	25	85	-0.116527	0.102001	0.253281
DEPDC1-AS1	ENSG00000234264	1:68496676-68538627	40231	2	1	2	-0.0293765	0.664288	0.964727
LRRC7	ENSG00000033122	1:69567922-70151945	40231	227	107	225	-0.0779256	0.0628028	0.214681
LRRC7-AS1	ENSG00000237919	1:70013982-70031222	40231	14	8	19	-0.10382	0.215568	0.630084
LRRC40	ENSG00000066557	1:70144805-70205579	40231	99	58	163	-0.00215411	0.0737307	0.976692
SRSF11	ENSG00000116754	1:70205682-70253052	40231	67	31	88	0.0290883	0.100252	0.771701
ANKRD13C	ENSG00000118454	1:70258999-70354734	40231	61	30	46	0.131721	0.138588	0.341884
CTH	ENSG00000116761	1:70411218-70439851	40231	92	36	67	-0.13332	0.114862	0.245767
PTGER3	ENSG00000050628	1:70852353-71047808	40231	49	17	22	-0.0684124	0.20034	0.732741
ZRANB2-AS1	ENSG00000235079	1:71048855-71067184	40231	15	8	89	0.206016	0.0996836	0.0387622
ZRANB2	ENSG00000132485	1:71063291-71081289	40231	43	18	110	0.164569	0.0896893	0.0665243
NEGR1	ENSG00000172260	1:71395943-72282539	40231	41	18	39	0.0479224	0.150501	0.750167
LRRIQ3	ENSG00000162620	1:74026015-74198187	40231	124	66	280	0.0528807	0.056337	0.34791
FPGT	ENSG00000254685	1:74198212-74234086	40231	124	50	95	-0.0530795	0.0964963	0.582273
FPGT-TNNI3K	ENSG00000259030	1:74198235-74544393	40231	298	140	472	-0.0445883	0.0434957	0.305307
TNNI3K	ENSG00000116783	1:74235387-74544428	40231	174	90	378	-0.0404165	0.0485468	0.405113
AC093158.1	ENSG00000237324	1:74341579-74378802	40231	96	45	200	-0.0104626	0.0665929	0.875156
LRRC53	ENSG00000162621	1:74469376-74512611	40231	17	10	104	-0.0630215	0.0922367	0.494443
ERICH3	ENSG00000178965	1:74568117-74673792	40231	250	106	339	-0.0470558	0.0512382	0.358423
ERICH3-AS1	ENSG00000234497	1:74577430-74626098	40231	100	43	102	0.056615	0.0931343	0.543263
CRYZ	ENSG00000116791	1:74705482-74733408	40231	91	43	122	-0.0831591	0.0851795	0.328926
TYW3	ENSG00000162623	1:74733152-74766678	40231	53	21	43	0.0230697	0.143337	0.872135
LHX8	ENSG00000162624	1:75128434-75161533	40231	41	9	14	0.120308	0.251114	0.631868
SLC44A5	ENSG00000137968	1:75202131-75611116	40231	110	47	100	-0.0916824	0.0940581	0.329688
ACADM	ENSG00000117054	1:75724431-75787575	40231	115	51	172	0.0276674	0.0717837	0.699921
RABGGTB	ENSG00000137955	1:75786197-75795086	40231	48	17	37	-0.00958191	0.154511	0.950551
MSH4	ENSG00000057468	1:75796882-75913242	40231	153	64	129	-0.209567	0.0828378	0.0114112
ASB17	ENSG00000154007	1:75918873-75932404	40231	49	27	37	0.068087	0.154511	0.659457
AC092813.1	ENSG00000225605	1:75926454-76019356	40231	22	10	14	-0.0466835	0.251115	0.852519
ST6GALNAC3	ENSG00000184005	1:76074746-76634603	40231	69	27	70	-0.033983	0.11238	0.762352
ST6GALNAC5	ENSG00000117069	1:76867480-77067546	40231	106	54	176	0.0632141	0.0709663	0.373057
PIGK	ENSG00000142892	1:77088989-77219430	40231	75	41	137	0.120389	0.080395	0.134272
AK5	ENSG00000154027	1:77282019-77559966	40231	72	27	58	0.065708	0.123441	0.594516
ZZZ3	ENSG00000036549	1:77562416-77683419	40231	106	39	64	-0.100771	0.11752	0.39118
USP33	ENSG00000077254	1:77695987-77759852	40231	129	41	56	-0.0351742	0.125623	0.779478
MIGA1	ENSG00000180488	1:77779624-77879539	40231	91	39	94	0.0277909	0.0970073	0.774508
NEXN	ENSG00000162614	1:77888513-77943895	40231	182	91	361	-0.025276	0.0496664	0.610811
FUBP1	ENSG00000162613	1:77944055-77979110	40231	54	20	38	0.0878619	0.152466	0.564431
DNAJB4	ENSG00000162616	1:77979175-78017964	40231	52	22	39	-0.121287	0.1505	0.420305
GIPC2	ENSG00000137960	1:77979542-78138444	40231	125	56	132	0.00619236	0.0819007	0.939731
PTGFR	ENSG00000122420	1:78303884-78540701	40231	42	11	28	0.0243346	0.177596	0.891013
IFI44L	ENSG00000137959	1:78619902-78646145	40231	83	39	102	0.208605	0.093129	0.0250936
IFI44	ENSG00000137965	1:78649796-78664078	40231	107	61	214	0.0524058	0.0643885	0.415703
ADGRL4	ENSG00000162618	1:78889764-79282124	40231	160	68	288	-0.00241234	0.0555552	0.965365
ADGRL2	ENSG00000117114	1:81306147-81992436	40231	246	112	253	0.011736	0.0592475	0.842979
TTLL7	ENSG00000137941	1:83865024-83999150	40231	111	48	143	0.095176	0.078697	0.22651
PRKACB	ENSG00000142875	1:84078062-84238498	40231	30	11	16	-0.061267	0.234902	0.794232
SAMD13	ENSG00000203943	1:84298366-84389957	40231	13	6	15	0.212303	0.242601	0.381512
DNASE2B	ENSG00000137976	1:84398484-84415018	40231	76	37	112	-0.220292	0.0888841	0.0131965
RPF1	ENSG00000117133	1:84479259-84498352	40231	65	32	255	-0.0363605	0.0590159	0.53782
GNG5	ENSG00000174021	1:84498325-84506581	40231	8	4	14	0.375078	0.251108	0.135256
AL359762.3	ENSG00000285851	1:84498350-84556688	40231	53	31	65	0.278271	0.116607	0.0170142
SPATA1	ENSG00000122432	1:84506300-84566194	40231	72	45	146	0.152735	0.0778849	0.0498744
CTBS	ENSG00000117151	1:84549611-84574480	40231	66	35	166	0.147687	0.0730605	0.0432341
AL359762.1	ENSG00000284882	1:84574129-84583620	40231	12	6	38	-0.0130446	0.152466	0.931818
SSX2IP	ENSG00000117155	1:84643706-84690803	40231	83	39	88	-0.0720152	0.100252	0.472545
LPAR3	ENSG00000171517	1:84811602-84893206	40231	71	32	114	0.0261826	0.0881098	0.766346
MCOLN2	ENSG00000153898	1:84925583-84997113	40231	119	59	143	0.0960413	0.0786969	0.222315
DNAI3	ENSG00000162643	1:84999147-85133138	40231	248	131	330	0.0303494	0.0519267	0.558907
MCOLN3	ENSG00000055732	1:85018082-85048500	40231	101	50	97	0.0933141	0.0954979	0.328504
SYDE2	ENSG00000097096	1:85156889-85201016	40231	202	87	260	0.0739362	0.0584485	0.205878
C1orf52	ENSG00000162642	1:85249953-85259672	40231	30	12	22	0.00939915	0.20034	0.96258
BCL10	ENSG00000142867	1:85265776-85276632	40231	14	6	6	-0.195311	0.383545	0.610593
AL078459.1	ENSG00000223653	1:85276388-85448124	40231	21	8	15	0.0709872	0.242603	0.769823
DDAH1	ENSG00000153904	1:85318481-85578363	40231	43	17	44	0.000894757	0.141701	0.994962
CCN1	ENSG00000142871	1:85580761-85584589	40231	52	19	39	0.0414146	0.150501	0.783179
ZNHIT6	ENSG00000117174	1:85649417-85708433	40231	66	33	94	-0.106788	0.0970059	0.270964
COL24A1	ENSG00000171502	1:85729233-86156943	40231	356	152	396	0.0734056	0.0474404	0.121785
ODF2L	ENSG00000122417	1:86346824-86396342	40231	108	51	221	-0.0635369	0.0633659	0.316006
CLCA2	ENSG00000137975	1:86424171-86456553	40231	180	74	237	0.0421036	0.0612022	0.491489
CLCA1	ENSG00000016490	1:86468368-86500259	40231	187	89	213	0.0586377	0.0645385	0.363578
CLCA4	ENSG00000016602	1:86547078-86580754	40231	219	98	374	0.0175966	0.0488037	0.71843
CLCA4-AS1	ENSG00000236915	1:86571181-86696311	40231	105	43	164	0.00323712	0.0735065	0.964874
SH3GLB1	ENSG00000097033	1:86704570-86748184	40231	51	19	105	-0.0292897	0.091798	0.749675
SELENOF	ENSG00000183291	1:86862445-86914424	40231	29	12	15	-0.0278682	0.242603	0.908547
HS2ST1	ENSG00000153936	1:86914635-87109982	40231	33	12	27	-0.0820866	0.180852	0.649909
AC093155.3	ENSG00000267561	1:86993009-87169204	40231	35	12	27	-0.14251	0.180851	0.430698
LINC01140	ENSG00000267272	1:87129765-87169198	40231	4	1	1	-1.63809	0.939398	0.0812
LMO4	ENSG00000143013	1:87328880-87348923	40231	12	4	4	0.279904	0.469732	0.551256
PKN2	ENSG00000065243	1:88684222-88836255	40231	74	29	51	-0.0338588	0.131629	0.797002
GTF2B	ENSG00000137947	1:88852633-88891944	40231	31	9	45	0.287902	0.140112	0.0398978
KYAT3	ENSG00000137944	1:88935773-88992953	40231	84	32	62	-0.00262196	0.119399	0.98248
GBP3	ENSG00000117226	1:89006679-89022894	40231	123	61	155	0.00859956	0.075602	0.909438
GBP1	ENSG00000117228	1:89051882-89065360	40231	126	60	207	0.0371487	0.0654627	0.570389
GBP2	ENSG00000162645	1:89106132-89150456	40231	191	86	245	0.0106865	0.060201	0.859105
AC104459.1	ENSG00000286802	1:89128432-89144695	40231	24	13	23	-0.0692406	0.195939	0.723805
GBP7	ENSG00000213512	1:89131742-89176009	40231	125	60	211	0.0507343	0.0648422	0.433964
GBP4	ENSG00000162654	1:89181144-89198942	40231	115	63	198	0.0220408	0.0669266	0.741907
GBP5	ENSG00000154451	1:89258950-89272804	40231	125	48	145	-0.168339	0.0781512	0.0312385
AC099063.1	ENSG00000237568	1:89260582-89269754	40231	125	48	145	-0.168339	0.0781512	0.0312385
GBP6	ENSG00000183347	1:89364059-89388160	40231	122	64	318	-0.0727072	0.0528884	0.169215
LRRC8B	ENSG00000197147	1:89524829-89597861	40231	87	31	43	-0.250312	0.143332	0.080744
LRRC8C-DT	ENSG00000231999	1:89581291-89632916	40231	87	31	43	-0.250312	0.143332	0.080744
LRRC8C	ENSG00000171488	1:89633072-89769903	40231	99	37	74	-0.0531881	0.109306	0.626542
AC093423.3	ENSG00000271949	1:89633140-89933250	40231	109	39	76	-0.0622511	0.107861	0.563842
LRRC8D	ENSG00000171492	1:89821014-89936611	40231	88	22	31	0.0135776	0.16879	0.935887
ZNF326	ENSG00000162664	1:89995110-90035533	40231	75	30	81	0.0225765	0.104485	0.828931
BARHL2	ENSG00000143032	1:90711539-90717302	40231	80	39	83	-0.028851	0.103221	0.779857
ZNF644	ENSG00000122482	1:90915298-91022272	40231	134	59	167	0.0143602	0.072846	0.843725
HFM1	ENSG00000162669	1:91260766-91404856	40231	250	105	308	0.0201236	0.0537345	0.708032
CDC7	ENSG00000097046	1:91500851-91525764	40231	110	56	171	0.0159198	0.0719925	0.824991
TGFBR3	ENSG00000069702	1:91680343-91906335	40231	127	57	107	-0.0415557	0.0909381	0.647695
BRDT	ENSG00000137948	1:91949343-92014426	40231	141	62	185	0.087767	0.0692256	0.204856
EPHX4	ENSG00000172031	1:92029985-92063538	40231	53	21	53	0.302059	0.129116	0.0193126
SETSIP	ENSG00000230667	1:92074533-92075441	40231	44	22	100	0.12667	0.094057	0.178066
BTBD8	ENSG00000189195	1:92080305-92184725	40231	283	122	437	-0.0219358	0.0451846	0.627342
C1orf146	ENSG00000203910	1:92217915-92245813	40231	38	16	34	-0.193029	0.161175	0.231058
GLMN	ENSG00000174842	1:92246402-92298987	40231	76	43	117	-0.118189	0.0869742	0.17418
RPAP2	ENSG00000122484	1:92299059-92402056	40231	90	44	130	0.157458	0.0825225	0.056383
GFI1	ENSG00000162676	1:92473043-92486925	40231	66	23	36	0.10333	0.15664	0.509466
EVI5	ENSG00000067208	1:92508696-92792404	40231	154	67	179	-0.0405967	0.0703721	0.564017
RPL5	ENSG00000122406	1:92832013-92841924	40231	37	14	18	0.450795	0.221462	0.0417963
DIPK1A	ENSG00000154511	1:92832737-92961522	40231	55	23	35	0.212714	0.158857	0.180562
MTF2	ENSG00000143033	1:93079235-93139079	40231	47	10	16	-0.0730353	0.234902	0.755863
TMED5	ENSG00000117500	1:93149742-93180516	40231	45	20	57	-0.0544516	0.124517	0.661893
CCDC18	ENSG00000122483	1:93179919-93278730	40231	217	115	341	-0.0175636	0.0510895	0.731011
CCDC18-AS1	ENSG00000223745	1:93262186-93346025	40231	37	21	93	-0.0599653	0.0975259	0.538643
DR1	ENSG00000117505	1:93345907-93369493	40231	11	5	6	0.00892122	0.383546	0.981443
FNBP1L	ENSG00000137942	1:93448118-93554661	40231	90	30	69	0.00976504	0.11319	0.931251
BCAR3	ENSG00000137936	1:93561741-93847150	40231	163	77	316	0.0286085	0.0530552	0.589734
BCAR3-AS1	ENSG00000224093	1:93592199-93605573	40231	13	7	19	-0.290899	0.215564	0.177184
DNTTIP2	ENSG00000067334	1:93866284-93879918	40231	85	34	81	-0.129658	0.104483	0.214626
GCLM	ENSG00000023909	1:93885199-93909456	40231	37	15	89	0.083318	0.099688	0.403275
ABCA4	ENSG00000198691	1:93992834-94121148	40231	490	224	877	-0.00340189	0.0320735	0.91553
ARHGAP29	ENSG00000137962	1:94148988-94275068	40231	180	70	157	-0.00304332	0.0751208	0.967685
ABCD3	ENSG00000117528	1:94418389-94518666	40231	95	37	64	0.0692048	0.117521	0.555947
F3	ENSG00000117525	1:94529173-94541759	40231	55	34	145	0.167981	0.0781512	0.0316003
SLC44A3-AS1	ENSG00000224081	1:94613814-94855426	40231	71	33	152	0.0422697	0.0763412	0.579788
SLC44A3	ENSG00000143036	1:94820342-94895246	40231	97	43	169	0.0465573	0.0724151	0.520275
CNN3	ENSG00000117519	1:94896949-94927223	40231	32	11	12	-0.254213	0.271225	0.348616
ALG14	ENSG00000172339	1:94974405-95072951	40231	52	30	97	-0.0665964	0.0954985	0.48558
ALG14-AS1	ENSG00000230427	1:95061596-95067545	40231	16	9	36	0.0982027	0.15664	0.530703
TLCD4	ENSG00000152078	1:95117355-95197607	40231	29	9	9	0.395931	0.313169	0.206132
TLCD4-RWDD3	ENSG00000271092	1:95117923-95247225	40231	32	10	10	0.356148	0.297103	0.23063
AC092802.1	ENSG00000226026	1:95161676-95233982	40231	19	6	6	0.621932	0.383533	0.104893
PTBP2	ENSG00000117569	1:96721665-96823738	40231	35	13	14	-0.0199193	0.251115	0.936775
DPYD	ENSG00000188641	1:97077743-97995000	40231	238	115	343	0.057843	0.0509408	0.256169
DPYD-AS1	ENSG00000232878	1:97095923-97322955	40231	60	25	44	-0.0242617	0.141701	0.864052
SNX7	ENSG00000162627	1:98661701-98760500	40231	80	45	89	-0.0209055	0.0996888	0.833896
PLPPR5	ENSG00000117598	1:98890245-99005032	40231	38	12	43	0.111341	0.143336	0.437285
PLPPR4	ENSG00000117600	1:99263953-99309590	40231	97	33	64	-0.0246317	0.117521	0.833985
PALMD	ENSG00000099260	1:99646113-99694541	40231	102	50	215	0.0837604	0.0642386	0.192269
FRRS1	ENSG00000156869	1:99703970-99766635	40231	99	43	107	0.0385592	0.0909382	0.671555
AGL	ENSG00000162688	1:99850361-99924023	40231	311	149	656	0.017059	0.0369809	0.644589
SLC35A3	ENSG00000117620	1:99969351-100035634	40231	8	4	4	0.309061	0.469732	0.510569
AC118553.2	ENSG00000283761	1:99970011-100083321	40231	80	23	81	0.0407293	0.104485	0.696678
MFSD14A	ENSG00000156875	1:100038095-100083377	40231	72	19	77	0.0267565	0.10716	0.802828
AC093019.2	ENSG00000241073	1:100057990-100084471	40231	65	19	77	0.0267565	0.10716	0.802828
SASS6	ENSG00000156876	1:100083563-100132955	40231	96	52	135	-0.0824698	0.0809875	0.308534
TRMT13	ENSG00000122435	1:100133150-100150498	40231	79	38	108	-0.0698808	0.0905168	0.440102
LRRC39	ENSG00000122477	1:100148448-100178273	40231	52	28	114	-0.102365	0.0881084	0.245315
DBT	ENSG00000137992	1:100186919-100249834	40231	70	39	124	-0.0407898	0.0844927	0.629265
AL445928.2	ENSG00000285530	1:100220488-100253414	40231	22	18	23	-0.0551091	0.195939	0.778514
RTCA	ENSG00000137996	1:100266216-100292769	40231	60	34	63	-0.0163943	0.118449	0.889918
CDC14A	ENSG00000079335	1:100345001-100520277	40231	85	43	111	-0.155453	0.0892859	0.0816705
GPR88	ENSG00000181656	1:100538139-100542021	40231	44	18	33	0.224517	0.163596	0.169943
VCAM1	ENSG00000162692	1:100719742-100739045	40231	115	42	170	0.053593	0.0722026	0.457931
EXTL2	ENSG00000162694	1:100872372-100895179	40231	67	29	87	0.0332527	0.100826	0.741548
SLC30A7	ENSG00000162695	1:100896076-100981757	40231	70	26	55	0.0593852	0.126758	0.639432
DPH5	ENSG00000117543	1:100989623-101026088	40231	60	26	48	0.0915404	0.135674	0.499861
S1PR1	ENSG00000170989	1:101236865-101243713	40231	37	10	58	-0.0515576	0.123441	0.676188
OLFM3	ENSG00000118733	1:101802560-101996926	40231	76	34	122	0.0320584	0.0851804	0.70665
COL11A1	ENSG00000060718	1:102876467-103108872	40231	323	142	433	0.0242223	0.0453905	0.593588
RNPC3	ENSG00000185946	1:103525691-103555239	40231	84	45	162	0.0354395	0.0739568	0.631802
AMY2B	ENSG00000240038	1:103553815-103579534	40231	126	63	281	0.0339848	0.0562377	0.545641
AMY2A	ENSG00000243480	1:103616811-103625780	40231	71	37	208	-0.0220039	0.0653061	0.736166
AMY1A	ENSG00000237763	1:103655290-103664554	40231	18	10	50	0.215858	0.132933	0.104415
AMY1C	ENSG00000187733	1:103750406-103758690	40231	14	7	12	-0.524692	0.271216	0.0530403
PRMT6	ENSG00000198890	1:107056674-107067636	40231	67	26	83	0.0666487	0.103221	0.51848
NTNG1	ENSG00000162631	1:107140007-107484923	40231	69	22	67	-0.0876058	0.114864	0.445646
VAV3	ENSG00000134215	1:107571161-107965180	40231	162	67	294	-0.0544217	0.0549888	0.322328
VAV3-AS1	ENSG00000230489	1:107964443-107994607	40231	19	5	54	-0.115517	0.127924	0.36652
SLC25A24	ENSG00000085491	1:108134043-108200849	40231	89	39	112	-0.028244	0.0888907	0.750684
AL359258.2	ENSG00000260879	1:108199926-108201491	40231	5	2	2	-0.834933	0.664275	0.208787
NBPF4	ENSG00000196427	1:108223341-108244081	40231	24	13	43	-0.13036	0.143336	0.3631
NBPF6	ENSG00000186086	1:108450282-108471002	40231	19	11	98	0.0237579	0.0950117	0.802547
FAM102B	ENSG00000162636	1:108560089-108644900	40231	54	24	35	-0.0342054	0.15886	0.82952
HENMT1	ENSG00000162639	1:108648290-108661526	40231	74	33	114	-0.0977107	0.0881085	0.267438
PRPF38B	ENSG00000134186	1:108692310-108702928	40231	95	39	158	-0.00880065	0.0748836	0.906444
FNDC7	ENSG00000143107	1:108712908-108742749	40231	132	62	359	0.124036	0.0497997	0.012749
STXBP3	ENSG00000116266	1:108746674-108809523	40231	70	26	33	0.0222323	0.163599	0.891904
AKNAD1	ENSG00000162641	1:108815898-108963484	40231	316	122	340	-0.0876116	0.0511621	0.0868172
GPSM2	ENSG00000121957	1:108875350-108934545	40231	140	59	201	-0.0952048	0.0664262	0.151789
CLCC1	ENSG00000121940	1:108927361-108963504	40231	107	46	131	-0.113759	0.0822097	0.166431
WDR47	ENSG00000085433	1:108970214-109042113	40231	108	41	113	0.0144459	0.0884977	0.870334
TAF13	ENSG00000197780	1:109062486-109076003	40231	18	10	46	-0.113815	0.138588	0.411505
TMEM167B	ENSG00000215717	1:109090764-109096934	40231	25	11	14	0.0764805	0.251114	0.760698
C1orf194	ENSG00000179902	1:109105951-109113857	40231	30	14	47	0.0427646	0.137109	0.755114
ELAPOR1	ENSG00000116299	1:109113679-109206781	40231	157	75	244	0.000982423	0.0603235	0.987006
SARS1	ENSG00000031698	1:109213918-109238182	40231	75	25	50	-0.0336205	0.132937	0.800341
CELSR2	ENSG00000143126	1:109249539-109275751	40231	597	263	810	-0.0160363	0.0333452	0.630576
PSRC1	ENSG00000134222	1:109279556-109283186	40231	87	40	109	0.120042	0.0901005	0.182757
MYBPHL	ENSG00000221986	1:109292365-109307011	40231	104	55	342	0.0260574	0.0510153	0.609507
SORT1	ENSG00000134243	1:109309568-109397918	40231	119	51	133	0.0149708	0.0815932	0.854421
PSMA5	ENSG00000143106	1:109399042-109426448	40231	11	1	1	-0.237379	0.939433	0.800513
SYPL2	ENSG00000143028	1:109466546-109482134	40231	68	33	203	0.129193	0.0660983	0.0506346
ATXN7L2	ENSG00000162650	1:109483479-109492804	40231	108	55	122	0.0933853	0.0851792	0.272931
AMIGO1	ENSG00000181754	1:109504178-109509738	40231	15	7	11	0.0892496	0.283285	0.752722
GPR61	ENSG00000156097	1:109539872-109548406	40231	32	11	18	0.205907	0.221471	0.352514
AL355310.3	ENSG00000254942	1:109539906-109543837	40231	32	11	18	0.205907	0.221471	0.352514
GNAI3	ENSG00000065135	1:109548615-109600195	40231	70	31	104	-0.144178	0.0922344	0.118013
GNAT2	ENSG00000134183	1:109603091-109619929	40231	44	18	47	-0.136724	0.137107	0.318666
GSTM4	ENSG00000168765	1:109656099-109674836	40231	78	40	103	0.16162	0.0926792	0.0811834
GSTM2	ENSG00000213366	1:109668022-109709551	40231	41	21	48	0.080663	0.135674	0.552155
GSTM5	ENSG00000134201	1:109711780-109775428	40231	199	99	258	0.0449779	0.0586739	0.443335
AL158847.1	ENSG00000241720	1:109725820-109775252	40231	147	70	187	0.0787234	0.0688564	0.252915
GSTM3	ENSG00000134202	1:109733932-109741038	40231	36	19	53	0.0155783	0.129125	0.903972
EPS8L3	ENSG00000198758	1:109750080-109764027	40231	111	51	134	0.103541	0.0812875	0.202748
CSF1	ENSG00000184371	1:109910242-109930992	40231	80	35	152	-0.123062	0.0763391	0.106953
AHCYL1	ENSG00000168710	1:109984765-110023742	40231	47	19	42	0.0482463	0.145031	0.73939
STRIP1	ENSG00000143093	1:110031577-110074641	40231	244	106	258	0.0540565	0.0586737	0.35689
AL160006.1	ENSG00000258634	1:110058340-110062555	40231	37	17	43	0.144663	0.143335	0.312849
ALX3	ENSG00000156150	1:110059870-110070672	40231	77	39	138	0.030855	0.0801063	0.700107
UBL4B	ENSG00000186150	1:110112443-110113947	40231	24	6	13	0.134721	0.26059	0.605167
SLC6A17	ENSG00000197106	1:110150494-110202202	40231	111	47	142	-0.0568041	0.0789735	0.471968
SLC6A17-AS1	ENSG00000227091	1:110165948-110172489	40231	21	7	27	0.056701	0.180852	0.753885
KCNC4	ENSG00000116396	1:110210314-110283100	40231	116	52	104	-0.14919	0.0922342	0.105768
RBM15	ENSG00000162775	1:110338506-110346681	40231	125	49	98	-0.0758942	0.095011	0.42441
LAMTOR5-AS1	ENSG00000224699	1:110347116-110443817	40231	152	55	145	0.0585272	0.0781552	0.453942
SLC16A4	ENSG00000168679	1:110362851-110391082	40231	112	42	112	0.0375581	0.0888907	0.672646
LAMTOR5	ENSG00000134248	1:110401249-110407942	40231	40	13	33	0.129229	0.163598	0.429576
PROK1	ENSG00000143125	1:110451149-110457358	40231	30	15	46	-0.0420507	0.138589	0.76157
KCNA10	ENSG00000143105	1:110517217-110519175	40231	126	64	227	0.0952315	0.0625265	0.127744
KCNA2	ENSG00000177301	1:110519837-110631474	40231	42	13	16	-0.201835	0.2349	0.390208
KCNA3	ENSG00000177272	1:110672465-110674940	40231	85	33	107	0.142778	0.0909356	0.116392
CD53	ENSG00000143119	1:110871188-110899922	40231	29	16	24	0.150241	0.191814	0.433472
AL360270.1	ENSG00000232811	1:110943467-110952848	40231	113	54	194	-0.0820914	0.0676085	0.224665
LRIF1	ENSG00000121931	1:110947190-110963965	40231	115	54	194	-0.0820914	0.0676085	0.224665
DRAM2	ENSG00000156171	1:111117163-111140203	40231	57	27	197	-0.000725959	0.0670955	0.991367
CEPT1	ENSG00000134255	1:111139627-111185104	40231	44	16	40	-0.201996	0.148606	0.174061
DENND2D	ENSG00000162777	1:111185969-111204535	40231	22	10	12	0.136037	0.271227	0.615976
CHI3L2	ENSG00000064886	1:111200771-111243440	40231	94	40	193	0.0297189	0.0677837	0.661069
CHIA	ENSG00000134216	1:111290851-111320566	40231	121	54	212	0.035207	0.0646902	0.586276
AL356387.1	ENSG00000229283	1:111317600-111323981	40231	70	34	142	0.000750421	0.078974	0.992419
PIFO	ENSG00000173947	1:111346600-111353013	40231	30	17	58	-0.0457259	0.123441	0.711064
OVGP1	ENSG00000085465	1:111414319-111427735	40231	122	63	204	-0.0603014	0.0659394	0.360455
AL390195.1	ENSG00000243960	1:111438638-111441364	40231	5	3	5	0.713538	0.420133	0.0894399
WDR77	ENSG00000116455	1:111439890-111449256	40231	40	20	42	0.175198	0.145029	0.227041
ATP5PB	ENSG00000116459	1:111448864-111462773	40231	56	27	90	-0.0540461	0.0991344	0.585629
C1orf162	ENSG00000143110	1:111473792-111478512	40231	14	6	14	0.184772	0.251113	0.461845
TMIGD3	ENSG00000121933	1:111483348-111563962	40231	93	44	154	0.0145859	0.075846	0.847499
ADORA3	ENSG00000282608	1:111499429-111503633	40231	62	30	109	0.0653861	0.0901019	0.468028
RAP1A	ENSG00000116473	1:111542218-111716691	40231	12	5	5	0.971622	0.42012	0.0207379
INKA2	ENSG00000197852	1:111680630-111755824	40231	89	37	69	0.31736	0.113179	0.0050465
DDX20	ENSG00000064703	1:111754832-111775602	40231	159	73	285	-0.0450158	0.0558443	0.420188
KCND3	ENSG00000171385	1:111770662-111989668	40231	63	30	60	0.0852031	0.121369	0.482667
CTTNBP2NL	ENSG00000143079	1:112396214-112463456	40231	103	40	88	0.0972421	0.100251	0.332055
WNT2B	ENSG00000134245	1:112466541-112530165	40231	72	35	87	-0.0244178	0.100826	0.808642
ST7L	ENSG00000007341	1:112523514-112620825	40231	75	38	98	0.054012	0.0950114	0.569709
CAPZA1	ENSG00000116489	1:112619805-112671616	40231	35	16	31	0.304318	0.168783	0.0713864
MOV10	ENSG00000155363	1:112673141-112700746	40231	133	50	103	-0.0267955	0.0926826	0.772497
AL603832.1	ENSG00000225075	1:112693688-112696621	40231	42	16	34	-0.186889	0.161175	0.246237
AL603832.3	ENSG00000271810	1:112702614-112711433	40231	57	31	168	0.00302167	0.0726298	0.966815
PPM1J	ENSG00000155367	1:112709994-112715477	40231	112	57	263	-0.0441808	0.0581171	0.447133
TAFA3	ENSG00000184599	1:112720419-112727235	40231	33	16	127	-0.118035	0.08349	0.157431
SLC16A1	ENSG00000155380	1:112911847-112957593	40231	80	31	44	-0.198366	0.141697	0.161535
LRIG2	ENSG00000198799	1:113073198-113132260	40231	194	81	228	0.0268903	0.0623916	0.666474
MAGI3	ENSG00000081026	1:113390515-113685923	40231	281	122	296	0.055692	0.0548041	0.309533
PHTF1	ENSG00000116793	1:113696831-113759489	40231	151	75	236	0.0434149	0.0613309	0.47902
RSBN1	ENSG00000081019	1:113761832-113812476	40231	68	21	42	0.138174	0.14503	0.340727
AL137856.1	ENSG00000231128	1:113812379-113870159	40231	132	66	200	0.117598	0.0665903	0.0773978
PTPN22	ENSG00000134242	1:113813811-113871753	40231	135	67	201	0.114228	0.0664254	0.0854963
AP4B1-AS1	ENSG00000226167	1:113856635-113901237	40231	151	67	236	0.0837351	0.0613299	0.172152
BCL2L15	ENSG00000188761	1:113876816-113887581	40231	35	18	58	0.167224	0.123438	0.175508
AP4B1	ENSG00000134262	1:113894194-113905201	40231	142	63	210	0.0426621	0.0649958	0.511578
DCLRE1B	ENSG00000118655	1:113905213-113914086	40231	45	20	35	-0.151905	0.158859	0.338959
HIPK1	ENSG00000163349	1:113929324-113977869	40231	150	59	157	0.0322407	0.0751206	0.667788
OLFML3	ENSG00000116774	1:113979391-114035572	40231	93	38	62	0.0925893	0.119398	0.438063
SYT6	ENSG00000134207	1:114089291-114153880	40231	102	43	123	-0.110227	0.0848328	0.193827
TRIM33	ENSG00000197323	1:114392790-114511203	40231	82	31	67	0.033749	0.114864	0.768898
BCAS2	ENSG00000116752	1:114567557-114581629	40231	33	13	15	-0.362021	0.242596	0.135626
DENND2C	ENSG00000175984	1:114582848-114670422	40231	158	63	236	0.00818128	0.0613313	0.893881
AMPD1	ENSG00000116748	1:114673090-114695618	40231	178	75	285	0.0335316	0.0558445	0.548208
NRAS	ENSG00000213281	1:114704469-114716771	40231	26	9	12	-0.100262	0.271228	0.711635
CSDE1	ENSG00000009307	1:114716913-114758676	40231	64	21	30	0.0181889	0.171578	0.915575
SIKE1	ENSG00000052723	1:114769479-114780685	40231	40	17	34	-0.112045	0.161177	0.48695
SYCP1	ENSG00000198765	1:114854863-114995370	40231	96	48	152	-0.0665534	0.0763408	0.383321
TSHB	ENSG00000134200	1:115029826-115034302	40231	31	13	57	0.182876	0.124514	0.141911
TSPAN2	ENSG00000134198	1:115048011-115089503	40231	52	30	129	-0.113448	0.0828425	0.17086
NGF-AS1	ENSG00000228035	1:115283034-115368072	40231	40	22	60	-0.0437274	0.121369	0.718634
NGF	ENSG00000134259	1:115285904-115338770	40231	40	22	60	-0.0437274	0.121369	0.718634
VANGL1	ENSG00000173218	1:115641970-115698224	40231	126	59	209	-0.0234737	0.0651505	0.718623
CASQ2	ENSG00000118729	1:115700021-115768714	40231	89	43	208	0.0720723	0.0653052	0.269757
NHLH2	ENSG00000177551	1:115836377-115843917	40231	22	9	10	0.0913331	0.297108	0.758533
SLC22A15	ENSG00000163393	1:115976513-116070054	40231	112	42	96	-0.0883029	0.0959929	0.35763
MAB21L3	ENSG00000173212	1:116111755-116135240	40231	70	33	119	0.0859421	0.0862433	0.319003
ATP1A1	ENSG00000163399	1:116372668-116410261	40231	67	21	33	0.00123548	0.163599	0.993975
ATP1A1-AS1	ENSG00000203865	1:116378437-116421301	40231	67	21	33	0.00123548	0.163599	0.993975
CD58	ENSG00000116815	1:116514534-116571039	40231	27	10	20	-0.322894	0.210107	0.124341
IGSF3	ENSG00000143061	1:116574399-116667755	40231	194	102	506	-0.0408592	0.042027	0.330945
CD2	ENSG00000116824	1:116754430-116769229	40231	53	24	53	-0.231272	0.129119	0.0732693
PTGFRN	ENSG00000134247	1:116909916-116990353	40231	147	67	151	0.0485921	0.0765926	0.525805
CD101	ENSG00000134256	1:117001750-117036476	40231	173	92	357	-0.00244682	0.0499416	0.960924
AL445231.1	ENSG00000236137	1:117025482-117059490	40231	25	15	57	0.0735752	0.124517	0.554598
TTF2	ENSG00000116830	1:117060326-117107453	40231	223	101	301	-0.0335232	0.0543508	0.537372
TRIM45	ENSG00000134253	1:117111060-117122587	40231	137	70	265	-0.0752472	0.057898	0.193721
VTCN1	ENSG00000134258	1:117143587-117210960	40231	52	26	64	0.16788	0.117518	0.153135
MAN1A2	ENSG00000198162	1:117367449-117528872	40231	77	19	20	0.0380547	0.210113	0.856277
TENT5C	ENSG00000183508	1:117606048-117628389	40231	50	16	28	0.294262	0.17759	0.097524
GDAP2	ENSG00000196505	1:117863485-117929621	40231	109	38	96	0.0857557	0.095993	0.371668
WDR3	ENSG00000065183	1:117929720-117966543	40231	199	99	246	-0.0598184	0.0600786	0.319411
SPAG17	ENSG00000155761	1:117953590-118185228	40231	421	181	482	0.0104598	0.0430481	0.808022
TBX15	ENSG00000092607	1:118883046-118989556	40231	86	51	137	0.0228733	0.0803972	0.776024
WARS2	ENSG00000116874	1:119031216-119140654	40231	69	26	132	0.0261526	0.0819006	0.749483
HAO2	ENSG00000116882	1:119368779-119394130	40231	97	53	142	-0.0402989	0.0789738	0.609854
HSD3B2	ENSG00000203859	1:119414931-119423035	40231	69	30	68	0.113817	0.114017	0.318161
HSD3B1	ENSG00000203857	1:119507198-119515054	40231	95	48	156	0.0283053	0.0753601	0.707214
ZNF697	ENSG00000143067	1:119619377-119648266	40231	124	52	120	0.205471	0.0858792	0.0167312
PHGDH	ENSG00000092621	1:119648411-119744218	40231	107	47	127	-0.0234253	0.083492	0.779041
HMGCS2	ENSG00000134240	1:119748002-119768905	40231	139	65	171	0.0668542	0.0719918	0.353078
REG4	ENSG00000134193	1:119794017-119811580	40231	25	11	35	-0.132577	0.158859	0.403966
ADAM30	ENSG00000134249	1:119893533-119896515	40231	150	76	145	-0.0876406	0.0781545	0.262128
NOTCH2	ENSG00000134250	1:119911553-120100779	40231	337	137	277	0.0251599	0.0566396	0.65689
SEC22B	ENSG00000265808	1:120150898-120176520	40231	8	1	1	-1.25159	0.939413	0.182759
NBPF26	ENSG00000273136	1:120723949-120842110	40231	88	40	160	-0.00233854	0.074416	0.97493
PPIAL4A	ENSG00000263353	1:120889746-120890405	40231	52	27	66	-0.0562095	0.115729	0.627182
FAM72B	ENSG00000188610	1:121167646-121185539	40231	3	2	34	-0.0166996	0.161178	0.917479
FAM72C	ENSG00000263513	1:143955364-143971965	40231	6	5	27	-0.104041	0.180852	0.565101
NBPF15	ENSG00000266338	1:144421386-144461674	40231	28	17	48	-0.10595	0.135674	0.434849
SRGAP2B	ENSG00000196369	1:144887265-145095528	40231	21	14	40	0.0756037	0.148609	0.610933
PPIAL4D	ENSG00000256374	1:145241630-145242124	40231	19	10	91	0.104835	0.0985884	0.287618
NBPF20	ENSG00000162825	1:145289900-145405778	40231	4	3	23	0.129274	0.195938	0.509402
GPR89A	ENSG00000117262	1:145607988-145670650	40231	43	26	90	-0.00624232	0.0991347	0.949792
PDZK1	ENSG00000174827	1:145670852-145708148	40231	33	15	50	-0.0434155	0.132937	0.74398
CD160	ENSG00000117281	1:145719471-145739288	40231	22	11	41	0.287974	0.146781	0.0497701
RNF115	ENSG00000265491	1:145738868-145824095	40231	59	28	60	-0.196351	0.121365	0.105695
POLR3C	ENSG00000186141	1:145824088-145844402	40231	84	46	75	-0.0350523	0.108576	0.74682
PIAS3	ENSG00000131788	1:145848522-145859836	40231	99	50	141	-0.17895	0.0792476	0.0239383
ANKRD35	ENSG00000198483	1:145866560-145885866	40231	204	100	376	-0.0150431	0.0486749	0.757281
ITGA10	ENSG00000143127	1:145891208-145910111	40231	250	126	371	0.0707188	0.0489975	0.148932
AC243547.1	ENSG00000244619	1:145892847-145893483	40231	9	5	13	-0.181306	0.260589	0.486584
PEX11B	ENSG00000131779	1:145911350-145918717	40231	55	23	61	-0.146375	0.12037	0.223968
RBM8A	ENSG00000265241	1:145917714-145927678	40231	21	7	20	-0.297494	0.210108	0.156802
LIX1L-AS1	ENSG00000234222	1:145926590-145959179	40231	58	24	70	0.03134	0.11238	0.780341
AC243547.3	ENSG00000280778	1:145927258-145977811	40231	88	38	106	0.0361434	0.091365	0.692405
LIX1L	ENSG00000271601	1:145933423-145958017	40231	58	24	70	0.03134	0.11238	0.780341
POLR3GL	ENSG00000121851	1:145964690-145978848	40231	43	24	109	-0.0386032	0.0901022	0.668333
TXNIP	ENSG00000265972	1:145992435-145996579	40231	90	46	97	-0.008957	0.095499	0.925275
HJV	ENSG00000168509	1:146017468-146036746	40231	90	38	199	0.0641319	0.0667584	0.336725
NBPF10	ENSG00000271425	1:146064711-146229000	40231	74	39	230	-0.0427511	0.0621211	0.491334
NOTCH2NLA	ENSG00000264343	1:146146203-146229026	40231	2	2	73	-0.0508016	0.110051	0.644354
NBPF12	ENSG00000268043	1:146938744-146996202	40231	34	22	120	0.137978	0.0858825	0.108144
PRKAB2	ENSG00000131791	1:147155106-147172550	40231	45	18	32	0.0287514	0.166134	0.862603
AC242426.2	ENSG00000237188	1:147172755-147295734	40231	336	149	512	0.00130582	0.0417837	0.975069
FMO5	ENSG00000131781	1:147175351-147243050	40231	130	57	167	0.0653634	0.0728453	0.369564
CHD1L	ENSG00000131778	1:147242654-147295765	40231	219	100	358	-0.0271626	0.0498722	0.585998
LINC00624	ENSG00000278811	1:147258885-147517875	40231	186	86	333	-0.0258149	0.0516942	0.617515
BCL9	ENSG00000116128	1:147541501-147626216	40231	190	88	240	0.0501719	0.0608206	0.409419
ACP6	ENSG00000162836	1:147629652-147670524	40231	69	39	88	-0.00766748	0.100252	0.939036
GJA5	ENSG00000265107	1:147756199-147773362	40231	52	23	77	-0.0655901	0.107159	0.540484
AC241644.3	ENSG00000274415	1:147757185-147758434	40231	6	4	8	0.202882	0.332167	0.541343
GJA8	ENSG00000121634	1:147902795-147909269	40231	100	49	144	-0.0148677	0.0784256	0.84964
GPR89B	ENSG00000188092	1:147928393-147993592	40231	65	30	130	0.152668	0.0825227	0.0643113
LINC01138	ENSG00000274020	1:148290889-148519604	40231	45	27	92	-0.0201958	0.0980536	0.836817
PPIAL4G	ENSG00000236334	1:148482548-148483302	40231	45	27	92	-0.0201958	0.0980536	0.836817
NBPF14	ENSG00000270629	1:148531385-148679742	40231	15	10	29	0.16509	0.174507	0.344131
PDE4DIP	ENSG00000178104	1:148808181-149048286	40231	247	134	480	-0.00177285	0.0431367	0.967217
AC239802.1	ENSG00000254913	1:149006309-149009527	40231	13	10	46	-0.0397999	0.138589	0.773976
AC239802.2	ENSG00000255148	1:149018671-149026269	40231	2	2	32	-0.177178	0.166132	0.286201
NBPF9	ENSG00000269713	1:149054027-149103561	40231	78	45	253	0.0177966	0.0592475	0.763889
PPIAL4C	ENSG00000263464	1:149583865-149584464	40231	33	18	159	-0.0646071	0.074648	0.386769
FCGR1A	ENSG00000150337	1:149782671-149791675	40231	31	14	75	-0.073454	0.108576	0.498709
H2BC18	ENSG00000203814	1:149782689-149812373	40231	31	14	75	-0.073454	0.108576	0.498709
AC243772.2	ENSG00000233030	1:149785659-149793020	40231	22	8	39	0.15924	0.150499	0.290019
H3C13	ENSG00000183598	1:149813225-149813693	40231	27	14	84	0.217435	0.102601	0.0340705
SV2A	ENSG00000159164	1:149903318-149917844	40231	136	55	104	0.141265	0.0922345	0.125624
SF3B4	ENSG00000143368	1:149923317-149927803	40231	38	10	21	0.00282535	0.205052	0.989007
OTUD7B	ENSG00000264522	1:149937812-150010726	40231	140	67	252	0.0817993	0.0593628	0.168217
VPS45	ENSG00000136631	1:150067279-150145329	40231	94	36	145	0.00142239	0.0781557	0.98548
PLEKHO1	ENSG00000023902	1:150149183-150164720	40231	96	37	126	-0.0786492	0.0838208	0.34809
ANP32E	ENSG00000143401	1:150218417-150236156	40231	29	11	82	0.208261	0.103842	0.0449046
CA14	ENSG00000118298	1:150257251-150265078	40231	80	38	179	-0.000117792	0.0703724	0.998664
APH1A	ENSG00000117362	1:150265399-150269580	40231	31	12	25	0.104618	0.187942	0.577768
C1orf54	ENSG00000118292	1:150268200-150280916	40231	26	11	17	0.0272324	0.227891	0.904881
CIART	ENSG00000159208	1:150282543-150287093	40231	21	10	25	0.043687	0.187943	0.81619
MRPS21	ENSG00000266472	1:150293861-150308979	40231	16	5	9	-0.253385	0.313173	0.418463
PRPF3	ENSG00000117360	1:150321479-150353233	40231	51	19	42	-0.119611	0.14503	0.409525
RPRD2	ENSG00000163125	1:150363091-150476566	40231	233	91	211	0.119956	0.06484	0.0643094
TARS2	ENSG00000143374	1:150487364-150507609	40231	160	67	139	-0.1151	0.0798167	0.149286
ECM1	ENSG00000143369	1:150508062-150513789	40231	15	7	40	0.261004	0.148604	0.0790248
ADAMTSL4-AS2	ENSG00000237781	1:150548562-150557724	40231	167	78	265	-0.0699344	0.0578982	0.227091
ADAMTSL4	ENSG00000143382	1:150549369-150560937	40231	299	158	661	0.0250533	0.036843	0.496504
MCL1	ENSG00000143384	1:150560895-150579738	40231	58	26	77	0.000992219	0.10716	0.992612
ENSA	ENSG00000143420	1:150600851-150629612	40231	18	3	17	-0.359253	0.227884	0.114918
GOLPH3L	ENSG00000143457	1:150646230-150697154	40231	74	37	144	0.0263587	0.0784255	0.736797
HORMAD1	ENSG00000143452	1:150698060-150720895	40231	35	11	18	0.156631	0.221472	0.479426
CTSS	ENSG00000163131	1:150730079-150765957	40231	37	18	32	-0.136534	0.166133	0.411168
CTSK	ENSG00000143387	1:150794880-150809577	40231	18	7	12	0.239536	0.271226	0.377148
ARNT	ENSG00000143437	1:150809713-150876708	40231	115	48	125	0.0712346	0.0841545	0.397288
SETDB1	ENSG00000143379	1:150926263-150964744	40231	99	32	45	-0.133943	0.140118	0.339104
CERS2	ENSG00000143418	1:150960583-150975003	40231	59	23	58	-0.12411	0.12344	0.314688
AL590133.2	ENSG00000259357	1:150965245-150966256	40231	7	4	6	-0.0729569	0.383546	0.849139
ANXA9	ENSG00000143412	1:150982249-150995634	40231	74	38	105	-0.0471853	0.0917978	0.607243
MINDY1	ENSG00000143409	1:150996086-151008375	40231	42	21	117	0.0547045	0.0869757	0.529373
PRUNE1	ENSG00000143363	1:151008420-151035713	40231	40	21	90	-0.00895419	0.0991347	0.92803
BNIPL	ENSG00000163141	1:151036321-151047720	40231	72	36	164	-0.0726885	0.0735056	0.32272
C1orf56	ENSG00000143443	1:151047751-151051986	40231	54	23	63	0.153657	0.118446	0.194537
CDC42SE1	ENSG00000197622	1:151050971-151070325	40231	8	5	9	0.266666	0.313173	0.394493
MLLT11	ENSG00000213190	1:151060397-151069544	40231	8	5	9	0.266666	0.313173	0.394493
GABPB2	ENSG00000143458	1:151070578-151125542	40231	74	38	111	0.0524729	0.0892889	0.55675
SEMA6C	ENSG00000143434	1:151131685-151146664	40231	201	88	338	0.0914391	0.0513118	0.0747447
TNFAIP8L2	ENSG00000163154	1:151156649-151159749	40231	52	29	62	-0.11973	0.119397	0.315965
SCNM1	ENSG00000163156	1:151156664-151170296	40231	143	76	241	-0.07037	0.0606945	0.246288
LYSMD1	ENSG00000163155	1:151159748-151165948	40231	42	20	64	-0.110354	0.11752	0.347721
TMOD4	ENSG00000163157	1:151169986-151176284	40231	81	45	113	0.0540094	0.0884973	0.541667
VPS72	ENSG00000163159	1:151176304-151195321	40231	39	18	43	0.13744	0.143335	0.337623
PIP5K1A	ENSG00000143398	1:151197949-151249536	40231	86	27	61	-0.0887183	0.120371	0.461098
PSMD4	ENSG00000159352	1:151254709-151267479	40231	39	13	17	0.206345	0.227889	0.36522
ZNF687	ENSG00000143373	1:151281618-151292176	40231	199	91	195	-0.00200137	0.067437	0.976324
PI4KB	ENSG00000143393	1:151291797-151327715	40231	78	34	59	-0.0510116	0.122392	0.676833
RFX5	ENSG00000143390	1:151340640-151347326	40231	110	57	225	0.0823575	0.0628027	0.189733
SELENBP1	ENSG00000143416	1:151364304-151372707	40231	127	55	164	-0.0737437	0.0735056	0.315745
PSMB4	ENSG00000159377	1:151399560-151401937	40231	53	19	35	0.224739	0.158856	0.157147
POGZ	ENSG00000143442	1:151402724-151459494	40231	87	22	34	0.0461665	0.161177	0.774547
CGN	ENSG00000143375	1:151510510-151538692	40231	298	166	481	0.0893109	0.04309	0.038204
TUFT1	ENSG00000143367	1:151540305-151583583	40231	81	32	130	-0.0940782	0.0825249	0.254287
SNX27	ENSG00000143376	1:151612006-151699091	40231	72	29	57	0.318807	0.124508	0.0104508
AL391335.1	ENSG00000250734	1:151612038-151613363	40231	22	12	15	0.615238	0.242584	0.0112066
RIIAD1	ENSG00000178796	1:151710433-151729805	40231	11	5	42	0.218797	0.145028	0.131386
MRPL9	ENSG00000143436	1:151759647-151763496	40231	57	34	100	-0.0929481	0.094058	0.323055
OAZ3	ENSG00000143450	1:151762899-151771334	40231	40	23	75	-0.0778343	0.108576	0.473456
AL589765.4	ENSG00000249602	1:151763384-151769501	40231	2	1	14	-0.580807	0.251098	0.020719
TDRKH	ENSG00000182134	1:151770107-151791416	40231	55	27	63	0.081455	0.118448	0.491651
LINGO4	ENSG00000213171	1:151800264-151805419	40231	139	74	341	-0.0343022	0.0510892	0.501954
RORC	ENSG00000143365	1:151806071-151831845	40231	54	20	74	-0.0217315	0.109306	0.842408
C2CD4D	ENSG00000225556	1:151837819-151840557	40231	73	29	62	0.0580467	0.119398	0.626854
C2CD4D-AS1	ENSG00000234614	1:151841877-151850385	40231	13	7	13	0.161113	0.26059	0.536401
THEM5	ENSG00000196407	1:151847101-151853712	40231	45	19	43	0.171806	0.143335	0.230668
THEM4	ENSG00000159445	1:151870866-151909637	40231	38	19	35	0.163331	0.158858	0.303877
AL450992.2	ENSG00000285651	1:151885251-151899333	40231	20	13	27	0.324679	0.180845	0.0725991
S100A10	ENSG00000197747	1:151982915-151993859	40231	9	3	4	0.0784707	0.469734	0.867328
AL450992.1	ENSG00000229021	1:151994531-152042774	40231	14	5	8	-0.126202	0.332168	0.703994
S100A11	ENSG00000163191	1:152032506-152047907	40231	14	5	8	-0.126202	0.332168	0.703994
TCHHL1	ENSG00000182898	1:152084141-152089064	40231	82	36	107	0.116582	0.0909365	0.199837
TCHH	ENSG00000159450	1:152106317-152115454	40231	466	247	853	0.0205981	0.0325115	0.526366
PUDPP2	ENSG00000233792	1:152124016-152196699	40231	119	57	202	0.0288783	0.0662639	0.662976
RPTN	ENSG00000215853	1:152153595-152159228	40231	119	57	202	0.0288783	0.0662639	0.662976
FLG-AS1	ENSG00000237975	1:152168125-152445456	40231	1662	901	3228	0.0256726	0.0172403	0.13646
HRNR	ENSG00000197915	1:152212076-152224193	40231	316	164	703	0.0173564	0.0357445	0.627274
FLG	ENSG00000143631	1:152302165-152325239	40231	953	546	2084	0.0409245	0.0211321	0.0527936
FLG2	ENSG00000143520	1:152348735-152360006	40231	304	150	436	0.0131876	0.0452359	0.770646
CRNN	ENSG00000143536	1:152409243-152414263	40231	89	41	112	-0.155489	0.0888875	0.0802422
CRCT1	ENSG00000169509	1:152514482-152516008	40231	42	17	39	-0.17613	0.150498	0.241876
LCE3E	ENSG00000185966	1:152565654-152566780	40231	16	10	44	0.0257534	0.141701	0.855783
LCE3D	ENSG00000163202	1:152579381-152580516	40231	19	8	30	-0.0504546	0.171578	0.768711
LCE3C	ENSG00000244057	1:152600662-152601086	40231	8	1	1	-0.320874	0.939432	0.732681
LCE3B	ENSG00000187238	1:152613811-152614098	40231	11	5	20	0.318755	0.210107	0.12924
LCE3A	ENSG00000185962	1:152622834-152623103	40231	12	6	35	0.020658	0.15886	0.896536
LCE2D	ENSG00000187223	1:152663380-152664659	40231	11	6	12	-0.338667	0.271223	0.211787
LCE2C	ENSG00000187180	1:152675295-152676574	40231	19	10	24	0.167173	0.191814	0.383461
LCE2B	ENSG00000159455	1:152686123-152687397	40231	17	8	19	0.0735855	0.215569	0.732836
LCE2A	ENSG00000187173	1:152698345-152699442	40231	17	8	51	0.0580799	0.131629	0.659039
LCE4A	ENSG00000187170	1:152708160-152709491	40231	13	9	56	-0.182306	0.12562	0.14671
C1orf68	ENSG00000198854	1:152719522-152720470	40231	46	17	52	-0.108958	0.130358	0.403245
KPRP	ENSG00000203786	1:152759561-152762052	40231	111	50	181	0.00103543	0.0699843	0.988196
LCE1F	ENSG00000240386	1:152776372-152776728	40231	32	19	44	0.158331	0.141699	0.263831
LCE1E	ENSG00000186226	1:152786214-152788426	40231	25	17	25	0.00641833	0.187943	0.972757
LCE1D	ENSG00000172155	1:152796721-152798181	40231	25	15	54	0.0303405	0.127925	0.812521
LCE1C	ENSG00000197084	1:152804835-152806628	40231	31	17	75	0.0376528	0.108576	0.728751
LCE1B	ENSG00000196734	1:152811971-152813108	40231	24	13	25	-0.215035	0.18794	0.252552
LCE1A	ENSG00000186844	1:152827473-152828097	40231	28	19	95	0.0697812	0.096496	0.469587
LCE6A	ENSG00000235942	1:152842856-152843983	40231	17	8	40	-0.0152749	0.14861	0.918133
SMCP	ENSG00000163206	1:152878322-152885047	40231	16	10	11	0.0486226	0.283285	0.863722
IVL	ENSG00000163207	1:152908546-152911886	40231	98	38	146	0.027982	0.0778885	0.719403
SPRR4	ENSG00000184148	1:152970648-152972574	40231	14	8	24	0.178987	0.191814	0.350754
SPRR1A	ENSG00000169474	1:152985231-152985500	40231	18	8	38	0.0090005	0.152466	0.952926
SPRR3	ENSG00000163209	1:153001747-153003856	40231	36	12	46	0.095974	0.138589	0.488617
SPRR1B	ENSG00000169469	1:153031203-153032900	40231	16	6	11	0.186891	0.283284	0.509427
SPRR2D	ENSG00000163216	1:153039732-153041931	40231	12	6	12	-0.431071	0.27122	0.111974
SPRR2A	ENSG00000241794	1:153056120-153057512	40231	20	13	20	-0.153748	0.210112	0.464327
SPRR2B	ENSG00000196805	1:153070224-153070840	40231	14	8	43	0.0616464	0.143337	0.667137
SPRR2E	ENSG00000203785	1:153093135-153106184	40231	6	3	12	-0.107453	0.271228	0.691977
SPRR2F	ENSG00000244094	1:153112121-153113516	40231	14	5	19	0.186545	0.215567	0.386836
SPRR2G	ENSG00000159516	1:153149582-153150890	40231	13	6	8	-0.168419	0.332168	0.612135
LELP1	ENSG00000203784	1:153203430-153205120	40231	22	12	17	-0.0284273	0.227891	0.900729
PRR9	ENSG00000203783	1:153217584-153219310	40231	21	7	15	-0.288872	0.242599	0.233756
LORICRIN	ENSG00000203782	1:153259687-153262124	40231	126	66	372	-0.0176426	0.0489334	0.718441
PGLYRP3	ENSG00000159527	1:153297862-153310718	40231	71	38	140	0.0393483	0.0795339	0.620786
PGLYRP4	ENSG00000163218	1:153330120-153348841	40231	69	34	182	0.103915	0.0697907	0.136502
S100A9	ENSG00000163220	1:153357854-153361023	40231	16	5	6	0.594675	0.383535	0.121018
S100A12	ENSG00000163221	1:153373711-153375621	40231	18	8	8	-0.0259741	0.332169	0.937672
S100A8	ENSG00000143546	1:153390032-153391073	40231	13	3	4	0.382082	0.46973	0.415985
S100A7A	ENSG00000184330	1:153416520-153423222	40231	20	5	8	-0.0978101	0.332168	0.768407
S100A7L2	ENSG00000197364	1:153437058-153439949	40231	12	7	16	0.536258	0.234887	0.0224275
S100A7	ENSG00000143556	1:153457744-153460651	40231	11	2	3	-0.256237	0.542394	0.636629
S100A5	ENSG00000196420	1:153537147-153541765	40231	26	14	39	0.0419231	0.150501	0.780584
S100A4	ENSG00000196154	1:153543613-153550136	40231	13	4	7	-0.525416	0.355089	0.138961
S100A3	ENSG00000188015	1:153547329-153549258	40231	13	4	7	-0.525416	0.355089	0.138961
S100A2	ENSG00000196754	1:153561108-153567890	40231	21	11	54	0.0556923	0.127925	0.663307
S100A16	ENSG00000188643	1:153606886-153613145	40231	22	13	51	-0.122034	0.131627	0.353867
S100A13	ENSG00000189171	1:153618787-153631360	40231	8	5	11	0.00286897	0.283285	0.99192
AL162258.1	ENSG00000271853	1:153626332-153634340	40231	4	1	1	0.840318	0.939424	0.371052
CHTOP	ENSG00000160679	1:153633982-153646306	40231	29	10	65	-0.0194811	0.116615	0.867327
SNAPIN	ENSG00000143553	1:153658703-153661852	40231	30	14	15	-0.0919053	0.242603	0.704814
ILF2	ENSG00000143621	1:153661788-153671028	40231	38	11	32	0.205655	0.166131	0.215749
NPR1	ENSG00000169418	1:153678688-153693992	40231	192	91	320	-0.0769628	0.052724	0.144365
INTS3	ENSG00000143624	1:153728050-153774808	40231	98	35	66	0.010446	0.11573	0.928079
AL513523.4	ENSG00000243613	1:153746851-153751227	40231	21	12	25	-0.151638	0.187941	0.41976
AL513523.3	ENSG00000233222	1:153750983-153752176	40231	12	6	12	0.0275821	0.271228	0.919
SLC27A3	ENSG00000143554	1:153774354-153780157	40231	15	6	44	0.146031	0.141699	0.30274
GATAD2B	ENSG00000143614	1:153789030-153923360	40231	57	20	37	-0.0616514	0.154511	0.689885
AL358472.5	ENSG00000284738	1:153923337-153935240	40231	81	35	124	0.0928792	0.0844916	0.27165
DENND4B	ENSG00000198837	1:153929501-153946718	40231	244	119	260	-0.0207248	0.0584496	0.722907
CRTC2	ENSG00000160741	1:153947669-153958615	40231	85	35	132	-0.0575773	0.0819002	0.482045
SLC39A1	ENSG00000143570	1:153959099-153968184	40231	40	20	69	-0.0709546	0.11319	0.530748
AL358472.7	ENSG00000285779	1:153959151-153975887	40231	57	31	90	-0.0422738	0.0991345	0.669795
JTB	ENSG00000143543	1:153974269-153977674	40231	22	13	24	0.0728841	0.191816	0.703968
AL358472.6	ENSG00000285641	1:153975850-153986246	40231	46	14	24	-0.0989889	0.191815	0.60581
RAB13	ENSG00000143545	1:153981617-153986358	40231	39	11	20	-0.152542	0.210112	0.467837
NUP210L	ENSG00000143552	1:153992685-154155116	40231	214	91	207	-0.0189905	0.0654629	0.771743
TPM3	ENSG00000143549	1:154155304-154194648	40231	34	11	11	0.268882	0.283282	0.342536
C1orf189	ENSG00000163263	1:154199085-154206333	40231	14	5	10	0.117066	0.297108	0.693567
C1orf43	ENSG00000143612	1:154206696-154220637	40231	35	17	45	-0.267597	0.140113	0.0561503
UBAP2L	ENSG00000143569	1:154220179-154271510	40231	127	48	84	-0.27239	0.102598	0.0079324
AQP10	ENSG00000143595	1:154321090-154325325	40231	45	20	41	-0.183393	0.146785	0.211519
ATP8B2	ENSG00000143515	1:154325525-154351304	40231	183	71	210	0.0377714	0.0649959	0.561149
IL6R-AS1	ENSG00000228013	1:154402328-154406564	40231	1	1	4	0.311433	0.469732	0.507329
IL6R	ENSG00000160712	1:154405193-154469450	40231	71	37	89	-0.0191503	0.0996888	0.847663
SHE	ENSG00000169291	1:154469772-154502412	40231	83	37	173	-0.108941	0.0715749	0.127997
TDRD10	ENSG00000163239	1:154502219-154548147	40231	12	6	42	0.166257	0.145029	0.251643
UBE2Q1	ENSG00000160714	1:154548577-154559028	40231	30	12	35	0.00144195	0.15886	0.992758
UBE2Q1-AS1	ENSG00000229780	1:154553609-154555017	40231	1	1	1	-0.984953	0.939421	0.294423
CHRNB2	ENSG00000160716	1:154567778-154580013	40231	104	43	108	-0.0401733	0.0905173	0.657174
ADAR	ENSG00000160710	1:154581695-154628013	40231	180	69	118	-0.00500428	0.0866079	0.953923
KCNN3	ENSG00000143603	1:154697455-154870281	40231	97	46	138	0.0301521	0.0801063	0.706618
PMVK	ENSG00000163344	1:154924740-154936719	40231	44	29	139	-0.0640938	0.0798181	0.421976
PBXIP1	ENSG00000163346	1:154944076-154956123	40231	147	76	267	-0.114536	0.0576806	0.0470682
PYGO2	ENSG00000163348	1:154957026-154963853	40231	48	24	60	0.0491179	0.121369	0.685699
SHC1	ENSG00000160691	1:154962298-154974395	40231	45	16	43	-0.00501088	0.143337	0.972113
CKS1B	ENSG00000173207	1:154974653-154979251	40231	15	6	9	-0.242327	0.313173	0.439062
FLAD1	ENSG00000160688	1:154983338-154993111	40231	29	11	18	-0.0259272	0.221473	0.906807
LENEP	ENSG00000163352	1:154993586-154994315	40231	8	3	34	-0.343494	0.161169	0.0330668
DCST2	ENSG00000163354	1:155018520-155033781	40231	150	87	313	0.043677	0.0533066	0.412584
DCST1	ENSG00000163357	1:155033824-155050930	40231	123	64	258	-0.0565284	0.0586736	0.335328
DCST1-AS1	ENSG00000232093	1:155045191-155046118	40231	6	4	8	-0.27307	0.332166	0.411026
ADAM15	ENSG00000143537	1:155050566-155062775	40231	111	49	160	0.0943724	0.0744145	0.204727
EFNA4	ENSG00000243364	1:155063737-155069553	40231	7	1	1	0.369541	0.939432	0.694049
AL691442.1	ENSG00000251246	1:155063748-155086807	40231	42	18	37	0.254918	0.154506	0.0989646
EFNA3	ENSG00000143590	1:155078837-155087538	40231	35	17	36	0.251719	0.156635	0.108046
EFNA1	ENSG00000169242	1:155127876-155134899	40231	32	20	58	0.103628	0.12344	0.401187
SLC50A1	ENSG00000169241	1:155135344-155138857	40231	36	18	144	0.101719	0.078424	0.194617
AL713999.1	ENSG00000273088	1:155169409-155187272	40231	113	53	97	0.0912445	0.095498	0.339345
TRIM46	ENSG00000163462	1:155173787-155184971	40231	113	53	97	0.0912445	0.095498	0.339345
THBS3-AS1	ENSG00000231064	1:155195004-155205495	40231	224	114	308	-0.110319	0.0537318	0.0400593
THBS3	ENSG00000169231	1:155195588-155209051	40231	241	127	366	-0.0730929	0.0493279	0.1384
GBA	ENSG00000177628	1:155234452-155244699	40231	102	42	117	0.0565547	0.0869757	0.51554
FAM189B	ENSG00000160767	1:155247205-155255483	40231	149	75	434	0.0533436	0.0453381	0.239366
SCAMP3	ENSG00000116521	1:155255979-155262430	40231	84	35	77	-0.00565798	0.10716	0.957892
CLK2	ENSG00000176444	1:155262868-155278491	40231	50	25	63	-0.155034	0.118446	0.190571
HCN3	ENSG00000143630	1:155277463-155289848	40231	162	80	353	-0.0128559	0.0502212	0.797962
PKLR	ENSG00000143627	1:155289293-155301438	40231	42	19	62	-0.0951044	0.119398	0.425722
FDPS	ENSG00000160752	1:155308748-155320666	40231	35	18	31	-0.0170531	0.16879	0.919525
RUSC1-AS1	ENSG00000225855	1:155316863-155324176	40231	80	27	107	0.00294117	0.0909384	0.974199
RUSC1	ENSG00000160753	1:155320894-155331114	40231	168	65	187	-0.0324648	0.0688574	0.637299
ASH1L	ENSG00000116539	1:155335268-155563162	40231	430	196	536	0.0786869	0.040848	0.0540626
MSTO1	ENSG00000125459	1:155610205-155614951	40231	61	27	113	0.0272818	0.0884977	0.757871
AL353807.3	ENSG00000246203	1:155614726-155660245	40231	54	22	37	0.347375	0.154501	0.0245529
YY1AP1	ENSG00000163374	1:155659443-155689000	40231	191	80	151	0.0829498	0.0765918	0.278803
DAP3	ENSG00000132676	1:155687960-155739010	40231	79	32	66	-0.267477	0.115722	0.0208124
GON4L	ENSG00000116580	1:155749659-155859400	40231	353	145	372	0.0168319	0.0489334	0.730864
SYT11	ENSG00000132718	1:155859567-155885199	40231	67	29	46	0.0248063	0.138589	0.857944
RIT1	ENSG00000143622	1:155897808-155911404	40231	24	6	12	-0.35352	0.271222	0.192427
KHDC4	ENSG00000132680	1:155913045-155934413	40231	70	28	128	0.0637374	0.0831658	0.443445
RXFP4	ENSG00000173080	1:155941638-155943087	40231	63	28	184	0.0682049	0.0694132	0.325808
ARHGEF2	ENSG00000116584	1:155946851-156007070	40231	151	64	141	-0.085495	0.0792515	0.280685
AL355388.1	ENSG00000285677	1:156001953-156033342	40231	27	9	23	0.144623	0.195938	0.460451
SSR2	ENSG00000163479	1:156009048-156020951	40231	27	9	23	0.144623	0.195938	0.460451
UBQLN4	ENSG00000160803	1:156035299-156053798	40231	74	30	55	0.223285	0.126753	0.0781421
RAB25	ENSG00000132698	1:156061160-156070504	40231	75	37	147	0.0454848	0.0776238	0.5579
MEX3A	ENSG00000254726	1:156072013-156082465	40231	49	27	138	-0.0558435	0.0801059	0.485727
LMNA	ENSG00000160789	1:156082573-156140081	40231	112	41	92	-0.0634003	0.0980532	0.517897
SEMA4A	ENSG00000196189	1:156147366-156177752	40231	162	77	249	-0.109922	0.059716	0.065659
SLC25A44	ENSG00000160785	1:156193932-156212796	40231	61	27	94	-0.0278336	0.0970073	0.774172
PMF1-BGLAP	ENSG00000260238	1:156212982-156243332	40231	47	27	80	-0.0893311	0.105134	0.3955
PMF1	ENSG00000160783	1:156212993-156240042	40231	22	10	33	-0.0724565	0.163599	0.657845
BGLAP	ENSG00000242252	1:156242184-156243317	40231	25	17	47	-0.101037	0.137108	0.461176
SMG5	ENSG00000198952	1:156249224-156282825	40231	144	53	203	-0.0213061	0.0661014	0.747207
GLMP	ENSG00000198715	1:156290089-156295689	40231	68	29	52	0.0614555	0.130358	0.63733
CCT3	ENSG00000163468	1:156308968-156367873	40231	106	43	72	-0.0359512	0.110811	0.745607
TSACC	ENSG00000163467	1:156337314-156346995	40231	14	9	22	0.181659	0.200338	0.364533
RHBG	ENSG00000132677	1:156369211-156385219	40231	121	60	170	-0.072885	0.0722022	0.312756
MEF2D	ENSG00000116604	1:156463727-156500779	40231	88	37	123	0.00701888	0.0848346	0.934061
IQGAP3	ENSG00000183856	1:156525405-156572604	40231	357	177	460	-0.0407454	0.0440529	0.355008
TTC24	ENSG00000187862	1:156579723-156587719	40231	83	34	100	0.142594	0.0940565	0.129506
NAXE	ENSG00000163382	1:156591756-156609507	40231	59	26	108	-0.0461085	0.0905172	0.610479
GPATCH4	ENSG00000160818	1:156594301-156601496	40231	59	26	108	-0.0461085	0.0905172	0.610479
HAPLN2	ENSG00000132702	1:156619331-156625725	40231	82	37	120	0.00732726	0.0858853	0.932011
BCAN	ENSG00000132692	1:156641390-156659532	40231	170	76	289	-0.100435	0.0554574	0.0701368
AL590666.2	ENSG00000229953	1:156646507-156661424	40231	170	76	289	-0.100435	0.0554574	0.0701368
NES	ENSG00000132688	1:156668763-156677407	40231	231	110	295	0.110731	0.0548941	0.0436774
AL590666.4	ENSG00000285570	1:156689676-156704757	40231	23	15	130	0.0164719	0.0825262	0.841797
CRABP2	ENSG00000143320	1:156699606-156705816	40231	28	18	136	0.0229431	0.0806912	0.776156
ISG20L2	ENSG00000143319	1:156721891-156728766	40231	5	3	6	0.362143	0.383542	0.345064
RRNAD1	ENSG00000143303	1:156728442-156736960	40231	116	59	206	0.0176683	0.0656208	0.787738
MRPL24	ENSG00000143314	1:156737303-156741590	40231	59	28	57	-0.0198207	0.124518	0.873527
HDGF	ENSG00000143321	1:156742109-156766925	40231	3	2	11	-0.00689758	0.283285	0.980575
PRCC	ENSG00000143294	1:156750610-156800815	40231	63	30	51	-0.0371772	0.131629	0.777606
AL590666.5	ENSG00000287624	1:156768105-156769233	40231	6	3	5	-0.549443	0.420139	0.190954
SH2D2A	ENSG00000027869	1:156806243-156816848	40231	58	27	47	0.0887027	0.137108	0.517661
NTRK1	ENSG00000198400	1:156815640-156881850	40231	484	228	755	0.0171152	0.0345144	0.619975
INSRR	ENSG00000027644	1:156840063-156859117	40231	338	156	570	0.0418911	0.0396292	0.290477
PEAR1	ENSG00000187800	1:156893698-156916434	40231	234	104	270	0.0870833	0.0573626	0.128984
LRRC71	ENSG00000160838	1:156920632-156933094	40231	124	59	164	-0.116809	0.0735042	0.112026
ARHGEF11	ENSG00000132694	1:156934840-157045742	40231	218	98	202	0.0119551	0.066264	0.856826
ETV3L	ENSG00000253831	1:157092043-157112412	40231	71	26	86	-0.0401964	0.101409	0.691825
ETV3	ENSG00000117036	1:157121191-157138474	40231	67	29	88	-0.00124858	0.100252	0.990063
FCRL5	ENSG00000143297	1:157513377-157552515	40231	153	78	227	0.0268342	0.0625281	0.667811
FCRL4	ENSG00000163518	1:157573747-157598085	40231	81	29	84	-0.104377	0.102605	0.309027
FCRL3	ENSG00000160856	1:157674321-157700769	40231	126	60	150	0.0349195	0.0768467	0.649538
AL356276.1	ENSG00000227217	1:157691762-157696459	40231	34	15	25	-0.176559	0.187941	0.347506
FCRL2	ENSG00000132704	1:157745733-157777132	40231	103	57	223	0.0598346	0.0630827	0.34287
FCRL1	ENSG00000163534	1:157794403-157820120	40231	68	33	173	0.0979933	0.0715753	0.17097
CD5L	ENSG00000073754	1:157830911-157898256	40231	79	35	63	-0.0326724	0.118449	0.782674
KIRREL1	ENSG00000183853	1:157993273-158100262	40231	144	60	153	-0.0888665	0.0760913	0.24285
CD1D	ENSG00000158473	1:158178030-158186427	40231	53	25	55	0.191089	0.126755	0.13167
CD1A	ENSG00000158477	1:158254424-158258269	40231	104	51	202	0.0106751	0.066264	0.872015
CD1C	ENSG00000158481	1:158289923-158294774	40231	90	43	99	0.00915699	0.0945318	0.922832
CD1B	ENSG00000158485	1:158327951-158331531	40231	93	41	71	0.161866	0.111584	0.146888
CD1E	ENSG00000158488	1:158353696-158357553	40231	78	35	171	-0.0854496	0.0719913	0.23525
OR10T2	ENSG00000186306	1:158398522-158399466	40231	67	30	134	0.0977769	0.0812877	0.229035
OR10K2	ENSG00000180708	1:158418210-158426237	40231	75	33	89	-0.0146861	0.0996888	0.88288
OR10K1	ENSG00000173285	1:158461574-158470857	40231	82	38	149	-0.128223	0.0771007	0.0962997
OR10R2	ENSG00000198965	1:158472220-158480936	40231	71	36	122	-0.185952	0.0851755	0.0290238
AL365440.1	ENSG00000236656	1:158474454-158494886	40231	71	36	122	-0.185952	0.0851755	0.0290238
OR6Y1	ENSG00000197532	1:158544550-158554405	40231	99	54	224	-0.0327438	0.062943	0.602915
OR6P1	ENSG00000186440	1:158560606-158570580	40231	90	46	156	0.0596302	0.0753596	0.428783
OR10X1	ENSG00000279111	1:158578919-158579899	40231	78	33	159	0.0357523	0.0746485	0.63198
OR10Z1	ENSG00000198967	1:158605268-158612514	40231	91	41	146	-0.0734872	0.0778877	0.345424
SPTA1	ENSG00000163554	1:158610704-158686715	40231	527	260	875	-0.00653317	0.0321093	0.838771
OR6K2	ENSG00000196171	1:158699678-158700652	40231	81	34	106	0.0691968	0.0913645	0.448828
OR6K3	ENSG00000203757	1:158716327-158720720	40231	75	36	111	0.029288	0.0892891	0.742902
OR6N1	ENSG00000197403	1:158747814-158772195	40231	145	68	214	0.0531941	0.0643885	0.408723
OR6K6	ENSG00000180433	1:158754720-158755891	40231	62	32	105	0.160903	0.0917946	0.079626
OR6N2	ENSG00000188340	1:158774222-158781204	40231	81	27	51	-0.240636	0.131623	0.0675174
MNDA	ENSG00000163563	1:158831351-158849506	40231	86	49	141	-0.131944	0.0792499	0.0959294
PYHIN1	ENSG00000163564	1:158930796-158977059	40231	75	33	149	0.0470847	0.077103	0.541416
IFI16	ENSG00000163565	1:158999968-159055155	40231	100	43	122	0.00636827	0.0851805	0.940404
AIM2	ENSG00000163568	1:159062484-159147096	40231	37	17	51	0.138679	0.131627	0.292078
CADM3	ENSG00000162706	1:159171609-159203313	40231	73	34	110	0.138963	0.0896904	0.121294
CADM3-AS1	ENSG00000225670	1:159194325-159207973	40231	34	14	20	0.383959	0.210105	0.0676295
FCER1A	ENSG00000179639	1:159289714-159308224	40231	47	27	63	-0.0809482	0.118448	0.49435
OR10J3	ENSG00000196266	1:159313670-159314659	40231	63	24	61	-0.136408	0.12037	0.257112
AL513323.1	ENSG00000228560	1:159346166-159469068	40231	82	39	168	0.0727062	0.0726289	0.316796
OR10J1	ENSG00000196184	1:159437845-159443078	40231	82	39	168	0.0727062	0.0726289	0.316796
OR10J5	ENSG00000184155	1:159535078-159536007	40231	63	32	96	-0.140698	0.0959914	0.142721
APCS	ENSG00000132703	1:159587826-159588865	40231	62	30	125	-0.173644	0.0841508	0.0390661
CRP	ENSG00000132693	1:159712289-159714589	40231	52	30	83	-0.703563	0.103162	9.1045e-12
DUSP23	ENSG00000158716	1:159780932-159782543	40231	33	12	28	0.054082	0.177596	0.760729
FCRL6	ENSG00000181036	1:159800511-159816257	40231	78	39	280	0.0291142	0.0563374	0.605308
SLAMF8	ENSG00000158714	1:159826811-159837492	40231	69	30	100	-0.0702765	0.0940585	0.454969
AL590560.2	ENSG00000256029	1:159834474-159873053	40231	109	48	117	0.00923169	0.0869761	0.915471
SNHG28	ENSG00000188004	1:159834480-159855071	40231	21	8	21	-0.188379	0.20505	0.358253
VSIG8	ENSG00000243284	1:159854316-159862657	40231	76	31	62	0.0887101	0.119398	0.457495
AL590560.3	ENSG00000272668	1:159854870-159867685	40231	68	27	53	0.148016	0.129123	0.251661
CFAP45	ENSG00000213085	1:159872364-159900165	40231	147	75	209	0.00610588	0.0651506	0.925332
TAGLN2	ENSG00000158710	1:159918107-159925507	40231	33	17	49	-0.0606066	0.134285	0.651752
IGSF9	ENSG00000085552	1:159927039-159945613	40231	294	127	277	-0.0174983	0.0566397	0.757367
SLAMF9	ENSG00000162723	1:159951492-159954237	40231	45	19	49	0.169603	0.134282	0.206577
KCNJ10	ENSG00000177807	1:159998651-160070160	40231	143	64	222	-0.0617081	0.0632238	0.329052
PIGM	ENSG00000143315	1:160024953-160031990	40231	83	39	119	-0.0512327	0.0862439	0.552482
KCNJ9	ENSG00000162728	1:160081538-160090563	40231	45	13	29	0.41927	0.174497	0.0162728
IGSF8	ENSG00000162729	1:160091340-160098943	40231	127	57	202	0.0835838	0.0662628	0.207165
ATP1A2	ENSG00000018625	1:160115759-160143591	40231	124	45	74	-0.142612	0.109304	0.191985
ATP1A4	ENSG00000132681	1:160151586-160186980	40231	286	144	556	0.0451801	0.0401179	0.260088
CASQ1	ENSG00000143318	1:160190575-160201886	40231	98	52	134	-0.0367154	0.081289	0.65151
DCAF8	ENSG00000132716	1:160215715-160262549	40231	39	14	27	0.0545871	0.180852	0.76278
AL139011.2	ENSG00000258465	1:160216800-160285130	40231	96	43	123	-0.144572	0.0848315	0.0883381
PEX19	ENSG00000162735	1:160276807-160286348	40231	57	29	96	-0.200488	0.0959887	0.0367383
COPA	ENSG00000122218	1:160288594-160343273	40231	131	59	179	-0.0819137	0.0703712	0.244415
NCSTN	ENSG00000162736	1:160343316-160358952	40231	94	35	63	0.0719402	0.118448	0.543615
NHLH1	ENSG00000171786	1:160367071-160372846	40231	26	8	30	0.0409007	0.171578	0.811587
VANGL2	ENSG00000162738	1:160400564-160428670	40231	105	45	85	-0.0168743	0.102002	0.868605
SLAMF6	ENSG00000162739	1:160485030-160523262	40231	37	14	42	0.0646761	0.145031	0.655637
AL138930.1	ENSG00000234425	1:160537073-160571458	40231	51	27	95	-0.202832	0.0964914	0.0355471
CD84	ENSG00000066294	1:160541095-160579516	40231	52	27	95	-0.202832	0.0964914	0.0355471
SLAMF1	ENSG00000117090	1:160608106-160647295	40231	50	15	55	-0.0111097	0.126758	0.930159
AL121985.1	ENSG00000228863	1:160670778-160699761	40231	47	26	72	-0.0281715	0.110811	0.799318
CD48	ENSG00000117091	1:160678746-160711831	40231	50	27	74	0.0140661	0.109306	0.897606
SLAMF7	ENSG00000026751	1:160739057-160754821	40231	52	23	69	-0.0442957	0.11319	0.695547
LY9	ENSG00000122224	1:160796074-160828261	40231	103	47	167	0.0363807	0.0728458	0.617483
CD244	ENSG00000122223	1:160830160-160862887	40231	41	15	59	0.0430898	0.122392	0.72479
ITLN1	ENSG00000179914	1:160876540-160885180	40231	67	33	242	-0.0730883	0.0605697	0.227555
AL354714.1	ENSG00000198358	1:160932465-160949922	40231	37	15	36	0.238396	0.156636	0.128015
ITLN2	ENSG00000158764	1:160945025-160954809	40231	95	44	103	0.160005	0.0926793	0.0842689
F11R	ENSG00000158769	1:160995211-161021343	40231	56	25	104	0.107964	0.0922356	0.241791
AL591806.2	ENSG00000270149	1:160997957-161038962	40231	56	25	104	0.107964	0.0922356	0.241791
USF1	ENSG00000158773	1:161039251-161045977	40231	49	18	37	0.302743	0.154504	0.0500593
ARHGAP30	ENSG00000186517	1:161046946-161069970	40231	109	51	141	-0.135579	0.0792497	0.0871211
NECTIN4	ENSG00000143217	1:161070998-161089558	40231	74	30	91	-0.0554539	0.0985894	0.573793
PFDN2	ENSG00000143256	1:161100556-161118055	40231	22	8	22	-0.169161	0.200338	0.39846
UFC1	ENSG00000143222	1:161152776-161158856	40231	41	20	51	-0.0102037	0.131629	0.938211
AL590714.1	ENSG00000224985	1:161153760-161159349	40231	41	20	51	-0.0102037	0.131629	0.938211
USP21	ENSG00000143258	1:161159450-161165723	40231	93	34	99	-0.0627305	0.0945313	0.50695
PPOX	ENSG00000143224	1:161166056-161178013	40231	159	75	141	-0.0661924	0.0792519	0.403597
B4GALT3	ENSG00000158850	1:161171310-161177968	40231	71	32	63	-0.103998	0.118448	0.379939
ADAMTS4	ENSG00000158859	1:161184302-161199054	40231	171	82	243	-0.169679	0.0604409	0.00499495
NDUFS2	ENSG00000158864	1:161197104-161214723	40231	65	27	61	-0.107836	0.120371	0.370326
FCER1G	ENSG00000158869	1:161215234-161220699	40231	9	2	3	0.678587	0.542385	0.210892
TOMM40L	ENSG00000158882	1:161225939-161230746	40231	40	14	47	-0.342711	0.137098	0.0124283
NR1I3	ENSG00000143257	1:161229666-161238244	40231	17	6	13	0.119224	0.26059	0.647301
PCP4L1	ENSG00000248485	1:161258745-161285450	40231	22	11	25	0.0856266	0.187942	0.648677
MPZ	ENSG00000158887	1:161304735-161309968	40231	30	14	30	-0.0136357	0.171578	0.936657
SDHC	ENSG00000143252	1:161314381-161363206	40231	18	9	31	0.224826	0.168786	0.182855
FCGR2A	ENSG00000143226	1:161505430-161524013	40231	38	21	56	0.0757795	0.125622	0.546354
AL590385.2	ENSG00000273112	1:161513176-161605099	40231	282	138	611	0.0184334	0.0382968	0.630281
HSPA6	ENSG00000173110	1:161524540-161526894	40231	200	97	438	0.0487819	0.045133	0.279765
FCGR3A	ENSG00000203747	1:161541759-161550737	40231	38	20	92	0.0441997	0.0980534	0.652154
FCGR2C	ENSG00000244682	1:161581339-161605662	40231	39	18	79	-0.160014	0.105794	0.130405
FCGR3B	ENSG00000162747	1:161623196-161631963	40231	50	20	91	-0.0325693	0.0985896	0.741134
FCGR2B	ENSG00000072694	1:161663147-161678654	40231	41	15	26	0.204879	0.184293	0.266265
AL451067.1	ENSG00000234211	1:161671978-161674824	40231	6	2	2	0.291651	0.664287	0.66063
FCRLA	ENSG00000132185	1:161706972-161714352	40231	56	32	121	-0.0126039	0.0855307	0.882847
FCRLB	ENSG00000162746	1:161721563-161728143	40231	77	36	78	-0.107455	0.106471	0.312856
DUSP12	ENSG00000081721	1:161749758-161757238	40231	60	34	65	-0.161834	0.116612	0.165199
ATF6	ENSG00000118217	1:161766298-161977574	40231	110	45	85	0.176833	0.101999	0.0829744
OLFML2B	ENSG00000162745	1:161983192-162023869	40231	188	95	295	0.0416242	0.0548965	0.448313
NOS1AP	ENSG00000198929	1:162069691-162370475	40231	52	16	32	-0.0941934	0.166133	0.570732
AL450163.1	ENSG00000285636	1:162146709-162175243	40231	11	3	4	-0.818116	0.469717	0.081557
AL512785.2	ENSG00000254706	1:162365407-162383531	40231	84	40	118	-0.1569	0.0866044	0.0700355
SPATA46	ENSG00000171722	1:162373203-162376854	40231	46	26	88	-0.14045	0.10025	0.161214
C1orf226	ENSG00000239887	1:162378841-162386812	40231	45	16	41	-0.184864	0.146785	0.207879
SH2D1B	ENSG00000198574	1:162395268-162412138	40231	28	14	44	0.0654418	0.1417	0.644202
UHMK1	ENSG00000152332	1:162497251-162529631	40231	63	27	82	0.0125389	0.103848	0.903894
UAP1	ENSG00000117143	1:162561506-162599842	40231	84	27	71	-0.123393	0.111586	0.268807
DDR2	ENSG00000162733	1:162631373-162787405	40231	123	53	174	-0.149013	0.071368	0.0368016
HSD17B7	ENSG00000132196	1:162790702-162812817	40231	61	23	53	-0.275889	0.129117	0.03262
CCDC190	ENSG00000185860	1:162824458-162868815	40231	32	11	14	0.254826	0.251112	0.310205
RGS4	ENSG00000117152	1:163068775-163076802	40231	34	19	76	-0.0772367	0.10786	0.473942
RGS5	ENSG00000143248	1:163111121-163321791	40231	26	12	78	0.12739	0.10647	0.231505
NUF2	ENSG00000143228	1:163266576-163355764	40231	63	26	92	-0.0152891	0.0980537	0.876092
PBX1	ENSG00000185630	1:164555584-164899296	40231	26	7	26	-0.128695	0.184294	0.484983
LMX1A	ENSG00000162761	1:165201867-165356715	40231	50	23	49	-0.412743	0.134269	0.00211209
RXRG	ENSG00000143171	1:165400922-165445355	40231	83	28	52	0.108369	0.130358	0.405793
LRRC52-AS1	ENSG00000237463	1:165476838-165582155	40231	55	26	57	0.0548634	0.124517	0.659497
LRRC52	ENSG00000162763	1:165544000-165563957	40231	55	26	57	0.0548634	0.124517	0.659497
MGST3	ENSG00000143198	1:165631213-165661796	40231	35	18	73	-0.0892853	0.11005	0.417184
ALDH9A1	ENSG00000143149	1:165662216-165698863	40231	117	54	116	-0.026396	0.0873491	0.762507
TMCO1	ENSG00000143183	1:165724293-165827755	40231	47	20	80	-0.184179	0.105131	0.0797921
UCK2	ENSG00000143179	1:165827614-165911618	40231	28	9	10	0.413368	0.297101	0.164123
AL358115.1	ENSG00000236364	1:165889725-165900995	40231	15	6	6	0.17419	0.383545	0.649715
FAM78B	ENSG00000188859	1:166057426-166167001	40231	35	9	15	0.184156	0.242601	0.447799
AL596087.2	ENSG00000229588	1:166165911-166339090	40231	12	2	3	-0.459458	0.542391	0.396941
POGK	ENSG00000143157	1:166839447-166856359	40231	60	25	88	0.00888857	0.100252	0.929351
TADA1	ENSG00000152382	1:166856510-166876264	40231	54	31	101	0.0611683	0.093593	0.513398
ILDR2	ENSG00000143195	1:166895711-166975540	40231	104	46	116	-0.0952756	0.0873479	0.275378
MAEL	ENSG00000143194	1:166975582-167022214	40231	86	33	76	-0.072897	0.10786	0.499138
AL158837.1	ENSG00000227907	1:167052551-167058542	40231	33	9	11	0.14107	0.283284	0.618497
GPA33	ENSG00000143167	1:167052836-167166479	40231	308	139	342	-0.0414348	0.051015	0.416673
STYXL2	ENSG00000198842	1:167094075-167129165	40231	232	107	283	-0.0848429	0.0560387	0.130024
POU2F1	ENSG00000143190	1:167220876-167427345	40231	111	46	92	-0.103665	0.0980523	0.290402
CD247	ENSG00000198821	1:167430640-167518610	40231	34	18	73	0.0958666	0.11005	0.383689
CREG1	ENSG00000143162	1:167529117-167553805	40231	57	33	120	-0.0154941	0.0858853	0.856835
RCSD1	ENSG00000198771	1:167630093-167708696	40231	86	39	144	-0.0399495	0.0784254	0.610476
MPZL1	ENSG00000197965	1:167721192-167791919	40231	34	19	29	0.015178	0.174509	0.930691
ADCY10	ENSG00000143199	1:167809386-167914215	40231	254	126	352	-0.0310745	0.0502916	0.53665
MPC2	ENSG00000143158	1:167916675-167937072	40231	21	6	14	-0.138829	0.251114	0.580364
DCAF6	ENSG00000143164	1:167935783-168075843	40231	140	68	237	0.0298425	0.0612024	0.625831
GPR161	ENSG00000143147	1:168079543-168137667	40231	94	51	178	0.000539588	0.0705689	0.993899
TIPRL	ENSG00000143155	1:168178962-168202109	40231	33	13	26	0.324404	0.184288	0.078356
SFT2D2	ENSG00000213064	1:168225938-168253021	40231	29	11	31	0.0139523	0.16879	0.934121
TBX19	ENSG00000143178	1:168280877-168314426	40231	70	34	89	0.117385	0.0996871	0.238981
XCL2	ENSG00000143185	1:168540768-168543997	40231	25	12	49	0.212266	0.134281	0.113932
XCL1	ENSG00000143184	1:168576605-168582069	40231	20	9	34	0.235611	0.161173	0.143784
DPT	ENSG00000143196	1:168695468-168729206	40231	43	24	90	0.034228	0.0991346	0.729893
AL135926.1	ENSG00000285622	1:168695874-169103276	40231	43	24	90	0.034228	0.0991346	0.729893
ATP1B1	ENSG00000143153	1:169105697-169132722	40231	15	5	6	-0.489934	0.383538	0.201459
NME7	ENSG00000143156	1:169132531-169367948	40231	86	48	207	-0.0152299	0.0654629	0.816034
BLZF1	ENSG00000117475	1:169367970-169396540	40231	85	36	96	-0.0688037	0.0959933	0.473526
CCDC181	ENSG00000117477	1:169394870-169460669	40231	98	55	200	0.0126983	0.0665929	0.848772
SLC19A2	ENSG00000117479	1:169463909-169485944	40231	88	43	117	0.0150601	0.0869761	0.862532
F5	ENSG00000198734	1:169511951-169586588	40231	372	160	437	0.0309872	0.0451845	0.492843
SELP	ENSG00000174175	1:169588849-169630193	40231	166	74	357	0.0843274	0.0499398	0.0912995
C1orf112	ENSG00000000460	1:169662007-169854080	40231	370	154	381	-0.00959417	0.0483575	0.842732
SELL	ENSG00000188404	1:169690665-169711702	40231	69	26	51	-0.151483	0.131627	0.249794
SELE	ENSG00000007908	1:169722640-169764705	40231	101	46	134	0.016528	0.0812891	0.838882
METTL18	ENSG00000171806	1:169792529-169794963	40231	72	32	76	0.120035	0.107859	0.265756
SCYL3	ENSG00000000457	1:169849631-169894267	40231	99	42	91	-0.0174019	0.0985897	0.859895
KIFAP3	ENSG00000075945	1:169921326-170085208	40231	118	50	71	0.0200062	0.111587	0.857712
AL356475.1	ENSG00000232959	1:170024077-170024683	40231	9	2	4	-0.095845	0.469734	0.838321
METTL11B	ENSG00000203740	1:170145959-170168866	40231	72	43	160	-0.00240432	0.074416	0.974225
GORAB-AS1	ENSG00000231407	1:170460453-170532647	40231	10	1	1	-0.796431	0.939425	0.396557
GORAB	ENSG00000120370	1:170532131-170553834	40231	74	28	113	0.0439627	0.0884975	0.619353
PRRX1	ENSG00000116132	1:170662728-170739421	40231	38	18	60	0.279904	0.121361	0.0210899
BX284613.2	ENSG00000231424	1:170748573-171251857	40231	397	200	654	-0.0227312	0.0370364	0.539379
MROH9	ENSG00000117501	1:170935471-171064765	40231	143	69	174	0.0345716	0.0713717	0.628111
FMO3	ENSG00000007933	1:171090901-171117819	40231	132	69	216	-0.0285971	0.0640917	0.65546
FMO2	ENSG00000094963	1:171185249-171212686	40231	122	62	269	-0.0690718	0.057469	0.229404
AL021026.1	ENSG00000225243	1:171199244-171227788	40231	82	42	222	-0.0648774	0.0632237	0.304818
FMO1	ENSG00000010932	1:171248471-171285978	40231	121	57	128	0.0769221	0.0831655	0.355003
FMO4	ENSG00000076258	1:171314183-171342084	40231	129	66	282	-0.145842	0.0561342	0.00937416
PRRC2C	ENSG00000117523	1:171485551-171593511	40231	385	170	622	0.0152351	0.0379619	0.68818
MYOCOS	ENSG00000283683	1:171600621-171638799	40231	75	38	92	-0.197616	0.0980487	0.043854
MYOC	ENSG00000034971	1:171635417-171652688	40231	103	52	147	-0.125189	0.0776217	0.106786
VAMP4	ENSG00000117533	1:171700160-171742074	40231	28	13	31	-0.0420796	0.16879	0.803128
EEF1AKNMT	ENSG00000010165	1:171781660-171814023	40231	141	79	262	-0.0423001	0.0582272	0.467553
DNM3	ENSG00000197959	1:171841498-172418466	40231	167	69	135	-0.0052228	0.0809886	0.948582
PIGC	ENSG00000135845	1:172370189-172444086	40231	31	15	32	0.101961	0.166133	0.539394
C1orf105	ENSG00000180999	1:172420685-172468831	40231	23	9	52	-0.233735	0.130353	0.0729594
SUCO	ENSG00000094975	1:172532349-172611833	40231	253	128	347	-0.00501686	0.0506497	0.921099
FASLG	ENSG00000117560	1:172659103-172666876	40231	39	24	107	-0.0529199	0.090938	0.560611
AL031599.1	ENSG00000224228	1:172775905-173064015	40231	20	9	34	0.0643633	0.161177	0.689649
TNFSF18	ENSG00000120337	1:173039960-173050963	40231	20	9	34	0.0643633	0.161177	0.689649
TNFSF4	ENSG00000117586	1:173183731-173207331	40231	12	3	9	-0.243955	0.313173	0.435993
PRDX6-AS1	ENSG00000203739	1:173417793-173489407	40231	30	17	35	0.198194	0.158857	0.21217
PRDX6	ENSG00000117592	1:173477330-173488815	40231	30	17	35	0.198194	0.158857	0.21217
SLC9C2	ENSG00000162753	1:173500460-173603072	40231	118	59	114	0.051626	0.0881095	0.557922
AL139142.1	ENSG00000238272	1:173555251-173612772	40231	40	18	26	-0.0715757	0.184295	0.697738
AL139142.2	ENSG00000285777	1:173596060-173669837	40231	54	30	83	-0.0817548	0.103221	0.428338
ANKRD45	ENSG00000183831	1:173608336-173669851	40231	42	20	70	-0.0666475	0.11238	0.553143
KLHL20	ENSG00000076321	1:173714941-173786692	40231	61	25	46	-0.0385355	0.138589	0.78097
CENPL	ENSG00000120334	1:173799550-173824720	40231	62	25	55	-0.0682629	0.126758	0.590211
DARS2	ENSG00000117593	1:173824653-173858808	40231	123	58	121	0.086799	0.0855296	0.310181
ZBTB37	ENSG00000185278	1:173868082-173903549	40231	78	26	29	0.380407	0.174499	0.0292576
SERPINC1	ENSG00000117601	1:173903800-173917327	40231	64	26	76	-0.0406632	0.107861	0.706176
RC3H1	ENSG00000135870	1:173931084-174022357	40231	133	46	88	0.191981	0.100248	0.055485
RABGAP1L	ENSG00000152061	1:174159410-174995308	40231	159	64	136	-0.0271419	0.0806912	0.736593
CACYBP	ENSG00000116161	1:174999163-175012027	40231	35	14	20	-0.106538	0.210113	0.612119
MRPS14	ENSG00000120333	1:175010789-175023425	40231	40	19	45	0.107376	0.140118	0.443482
TNN	ENSG00000120332	1:175067833-175148075	40231	290	139	422	-0.00390072	0.0459721	0.932381
Z94057.1	ENSG00000260990	1:175307218-175335459	40231	34	11	16	-0.305821	0.234897	0.192939
TNR	ENSG00000116147	1:175315194-175743616	40231	257	111	327	0.00060507	0.0521626	0.990745
COP1	ENSG00000143207	1:175944831-176207286	40231	62	23	75	-0.0115913	0.108576	0.914982
PAPPA2	ENSG00000116183	1:176463171-176845601	40231	283	128	289	-0.00166091	0.0554597	0.976108
ASTN1	ENSG00000152092	1:176857302-177164973	40231	292	140	336	0.0309326	0.0514648	0.547811
BRINP2	ENSG00000198797	1:177170958-177282422	40231	161	80	317	-0.0617302	0.0529714	0.243878
SEC16B	ENSG00000120341	1:177923956-177984303	40231	179	92	334	-0.00592685	0.0516176	0.908586
CRYZL2P-SEC16B	ENSG00000254154	1:177928788-178038007	40231	179	92	334	-0.00592685	0.0516176	0.908586
RASAL2	ENSG00000075391	1:178094104-178484147	40231	234	105	284	-0.0715053	0.0559411	0.201171
TEX35	ENSG00000240021	1:178513109-178548602	40231	51	22	67	0.0136121	0.114864	0.905667
RALGPS2	ENSG00000116191	1:178725147-178921841	40231	178	74	143	0.167526	0.078694	0.0332684
ANGPTL1	ENSG00000116194	1:178849535-178871077	40231	101	52	106	0.165407	0.0913614	0.0702231
FAM20B	ENSG00000116199	1:179025804-179076567	40231	85	37	118	-0.024478	0.0866078	0.77746
TOR3A	ENSG00000186283	1:179082070-179098023	40231	107	56	152	0.0510068	0.0763411	0.504042
ABL2	ENSG00000143322	1:179099330-179229684	40231	206	93	258	-0.0280513	0.0586741	0.632589
SOAT1	ENSG00000057252	1:179293714-179358680	40231	104	49	130	0.0964206	0.0825248	0.242652
AXDND1	ENSG00000162779	1:179365720-179554735	40231	205	98	243	0.00455387	0.0604468	0.939947
NPHS2	ENSG00000116218	1:179550539-179575952	40231	72	37	135	0.132083	0.0809859	0.102902
TDRD5	ENSG00000162782	1:179591613-179691272	40231	124	58	173	0.0320502	0.0715768	0.654317
FAM163A	ENSG00000143340	1:179743163-179816198	40231	27	9	10	-0.547789	0.297096	0.0652101
TOR1AIP2	ENSG00000169905	1:179839967-179877803	40231	71	32	96	0.0764991	0.0959932	0.425496
TOR1AIP1	ENSG00000143337	1:179882042-179920077	40231	92	41	101	0.137969	0.093591	0.140437
CEP350	ENSG00000135837	1:179954773-180114875	40231	436	180	539	0.0297564	0.0407373	0.465117
QSOX1	ENSG00000116260	1:180154869-180204030	40231	149	67	318	-0.0304157	0.0528894	0.565236
LHX4	ENSG00000121454	1:180230264-180278984	40231	89	43	91	0.226239	0.0985833	0.021739
ACBD6	ENSG00000230124	1:180269653-180502954	40231	112	51	145	0.0373299	0.0781555	0.632909
XPR1	ENSG00000143324	1:180632022-180890279	40231	73	30	56	-0.0135627	0.125623	0.914024
KIAA1614	ENSG00000135835	1:180912897-180951614	40231	227	113	404	-0.0258115	0.0469743	0.582676
AL162431.1	ENSG00000243155	1:180944042-180976482	40231	33	17	80	-0.110731	0.105134	0.292232
STX6	ENSG00000135823	1:180972712-181023121	40231	58	24	67	0.0258425	0.114864	0.821993
MR1	ENSG00000153029	1:181033425-181061938	40231	66	35	92	-0.0126896	0.0980537	0.89703
IER5	ENSG00000162783	1:181088700-181092900	40231	61	25	92	0.0261448	0.0980536	0.789748
CACNA1E	ENSG00000198216	1:181317690-181808084	40231	251	103	273	0.0455641	0.0570498	0.42448
ZNF648	ENSG00000179930	1:182054570-182061712	40231	96	43	178	0.0718174	0.070568	0.308819
GLUL	ENSG00000135821	1:182378098-182392206	40231	53	21	44	0.0673553	0.1417	0.634547
TEDDM1	ENSG00000203730	1:182398117-182400667	40231	52	19	58	0.0534334	0.123441	0.665112
RGSL1	ENSG00000121446	1:182409192-182560599	40231	185	83	284	-5.32293e-06	0.0559422	0.999924
RNASEL	ENSG00000135828	1:182573634-182589256	40231	134	67	265	0.0177368	0.0578992	0.759347
RGS16	ENSG00000143333	1:182598623-182604389	40231	47	24	71	0.0385662	0.111587	0.729632
RGS8	ENSG00000135824	1:182641816-182684576	40231	27	11	39	0.0744946	0.1505	0.620615
NPL	ENSG00000135838	1:182789293-182830384	40231	57	32	249	-0.0492066	0.059718	0.409949
DHX9	ENSG00000135829	1:182839347-182887982	40231	80	32	40	-0.0165934	0.14861	0.911095
SHCBP1L	ENSG00000157060	1:182899865-182953525	40231	117	66	270	-0.136957	0.0573602	0.0169556
LAMC1	ENSG00000135862	1:183023420-183145592	40231	287	125	369	0.0536424	0.0491295	0.274895
LAMC1-AS1	ENSG00000224468	1:183138402-183141282	40231	3	2	4	0.451476	0.469729	0.336481
LAMC2	ENSG00000058085	1:183186238-183245127	40231	229	105	283	0.0308051	0.0560401	0.582526
NMNAT2	ENSG00000157064	1:183248237-183418380	40231	30	18	33	0.07828	0.163599	0.632303
SMG7	ENSG00000116698	1:183472216-183598246	40231	220	94	316	-0.0241475	0.0530553	0.64901
NCF2	ENSG00000116701	1:183555562-183590876	40231	96	40	140	-0.0740313	0.0795333	0.351946
ARPC5	ENSG00000162704	1:183620846-183635783	40231	18	8	23	0.115902	0.195938	0.554171
RGL1	ENSG00000143344	1:183636085-183928532	40231	155	71	143	-0.0162554	0.0786984	0.836359
APOBEC4	ENSG00000173627	1:183646275-183653316	40231	50	24	77	-0.0929607	0.107159	0.385665
COLGALT2	ENSG00000198756	1:183929854-184037729	40231	135	71	225	0.0795725	0.0628027	0.205147
TSEN15	ENSG00000198860	1:184051651-184123978	40231	26	11	18	0.0690889	0.221473	0.755077
C1orf21	ENSG00000116667	1:184387029-184629019	40231	13	4	11	0.535946	0.283273	0.0584936
EDEM3	ENSG00000116406	1:184690237-184754907	40231	167	66	109	0.145841	0.0900995	0.105519
NIBAN1	ENSG00000135842	1:184790724-184974508	40231	164	83	305	-0.0247546	0.0539961	0.646628
RNF2	ENSG00000121481	1:185045526-185102603	40231	12	5	5	1.28614	0.420099	0.00220227
TRMT1L	ENSG00000121486	1:185118101-185157072	40231	99	34	149	-0.0558673	0.0771029	0.468709
SWT1	ENSG00000116668	1:185157080-185291781	40231	76	38	90	-0.146981	0.099132	0.138159
IVNS1ABP	ENSG00000116679	1:185296388-185317273	40231	72	21	44	-0.0867454	0.1417	0.540421
HMCN1	ENSG00000143341	1:185734391-186190949	40231	1088	500	1513	0.0186764	0.0246185	0.448072
PRG4	ENSG00000116690	1:186296279-186314567	40231	71	41	260	0.042764	0.0584493	0.464386
TPR	ENSG00000047410	1:186311652-186375693	40231	285	122	332	0.106711	0.0517688	0.039275
ODR4	ENSG00000157181	1:186375838-186421378	40231	78	37	140	-0.153132	0.0795305	0.0541734
PDC-AS1	ENSG00000229739	1:186423481-186521147	40231	44	24	88	-0.0742089	0.100252	0.459163
PDC	ENSG00000116703	1:186443566-186461114	40231	44	24	88	-0.0742089	0.100252	0.459163
PTGS2	ENSG00000073756	1:186671791-186680922	40231	69	23	47	0.0314055	0.137109	0.818826
PLA2G4A	ENSG00000116711	1:186828949-186988981	40231	78	25	31	0.141637	0.168789	0.401392
BRINP3	ENSG00000162670	1:190097658-190478404	40231	116	48	158	-0.0457005	0.0748832	0.54167
AL354771.1	ENSG00000225811	1:190264898-190362270	40231	22	9	78	-0.111301	0.10647	0.295854
RGS18	ENSG00000150681	1:192158462-192185815	40231	38	23	80	-0.072076	0.105135	0.492991
AL390957.1	ENSG00000285280	1:192167786-192957713	40231	151	76	282	-0.0159313	0.0561388	0.776576
RGS21	ENSG00000253148	1:192316992-192367285	40231	34	16	133	-0.0427661	0.0815929	0.600181
RGS1	ENSG00000090104	1:192575763-192580024	40231	27	10	39	0.185127	0.150498	0.21866
RGS13	ENSG00000127074	1:192636138-192660311	40231	29	13	41	0.257701	0.146782	0.0791455
RGS2	ENSG00000116741	1:192809039-192812275	40231	36	19	32	-0.420582	0.166121	0.0113483
UCHL5	ENSG00000116750	1:193012250-193060080	40231	53	18	29	-0.183484	0.174507	0.293056
RO60	ENSG00000116747	1:193059454-193091777	40231	85	36	67	0.190912	0.11486	0.0964884
GLRX2	ENSG00000023572	1:193090866-193106114	40231	24	9	65	0.0803664	0.116615	0.490721
CDC73	ENSG00000134371	1:193121983-193254815	40231	97	36	67	0.0331826	0.114864	0.772669
B3GALT2	ENSG00000162630	1:193178730-193186613	40231	53	15	24	0.301849	0.19181	0.11556
KCNT2	ENSG00000162687	1:196225779-196609225	40231	134	60	86	-0.00488746	0.101409	0.96156
CFH	ENSG00000000971	1:196652043-196747504	40231	184	71	222	0.0888108	0.063223	0.160104
CFHR3	ENSG00000116785	1:196774813-196795407	40231	29	12	62	0.16339	0.119396	0.171166
CFHR1	ENSG00000244414	1:196819731-196832189	40231	59	29	73	0.0766449	0.11005	0.486145
CFHR4	ENSG00000134365	1:196888014-196918713	40231	105	59	191	0.029715	0.068136	0.662755
CFHR2	ENSG00000080910	1:196943738-196959622	40231	47	19	105	-0.203239	0.0917925	0.0268211
CFHR5	ENSG00000134389	1:196977556-197009678	40231	136	62	189	-0.112768	0.0684917	0.0996725
F13B	ENSG00000143278	1:197038741-197067260	40231	126	53	111	-0.175259	0.089285	0.0496564
ASPM	ENSG00000066279	1:197084121-197146694	40231	671	311	901	0.0117534	0.0316531	0.710399
ZBTB41	ENSG00000177888	1:197153682-197201293	40231	99	32	105	0.0518972	0.0917977	0.57184
CRB1	ENSG00000134376	1:197268204-197478455	40231	233	108	316	-0.00718185	0.0530554	0.892323
AL136322.1	ENSG00000230260	1:197437976-197447469	40231	20	9	29	0.247026	0.174505	0.156898
DENND1B	ENSG00000213047	1:197504748-197775696	40231	140	73	180	-0.0396597	0.0701773	0.571981
C1orf53	ENSG00000203724	1:197902630-197907367	40231	32	15	73	-0.17482	0.110047	0.112154
LHX9	ENSG00000143355	1:197911902-197935478	40231	49	14	38	0.145755	0.152465	0.339075
NEK7	ENSG00000151414	1:198156994-198322420	40231	39	15	30	-0.150056	0.171577	0.381806
ATP6V1G3	ENSG00000151418	1:198523222-198540945	40231	17	9	27	-0.248168	0.180848	0.169988
PTPRC	ENSG00000081237	1:198638457-198757476	40231	196	88	307	-0.0215928	0.0538213	0.688277
NR5A2	ENSG00000116833	1:200027614-200177420	40231	59	19	60	0.0562868	0.121369	0.642816
AC104461.1	ENSG00000230623	1:200333193-200478669	40231	117	47	227	-0.0824691	0.0625269	0.18719
ZNF281	ENSG00000162702	1:200404940-200410056	40231	117	47	227	-0.0824691	0.0625269	0.18719
KIF14	ENSG00000118193	1:200551497-200620751	40231	220	98	358	0.0145679	0.0498723	0.770207
DDX59	ENSG00000118197	1:200623896-200669907	40231	114	42	127	-0.00524724	0.0834921	0.949888
CAMSAP2	ENSG00000118200	1:200739558-200860704	40231	157	56	103	0.0234581	0.0926826	0.80019
GPR25	ENSG00000170128	1:200872981-200874178	40231	71	29	85	-0.181766	0.101998	0.0747416
INAVA	ENSG00000163362	1:200891048-200915742	40231	128	70	218	-0.0349971	0.0637985	0.583309
KIF21B	ENSG00000116852	1:200969390-201023714	40231	303	127	334	0.0480805	0.051617	0.351603
AL358473.2	ENSG00000234132	1:201031136-201043073	40231	12	5	7	0.113705	0.355099	0.748811
CACNA1S	ENSG00000081248	1:201039512-201112451	40231	464	238	746	-0.00305555	0.0347181	0.929868
ASCL5	ENSG00000232237	1:201113953-201127184	40231	48	22	45	0.0978485	0.140118	0.484972
TMEM9	ENSG00000116857	1:201134772-201171574	40231	39	14	26	0.0786594	0.184295	0.669516
IGFN1	ENSG00000163395	1:201190824-201228952	40231	520	268	1060	0.0334313	0.0292414	0.252921
AC103925.1	ENSG00000229821	1:201222113-201223123	40231	8	5	6	0.27356	0.383544	0.475695
PKP1	ENSG00000081277	1:201283452-201332993	40231	127	57	352	0.0660631	0.0502908	0.188973
TNNT2	ENSG00000118194	1:201359008-201377764	40231	60	27	109	0.00760562	0.0901024	0.93273
AC119427.2	ENSG00000286600	1:201359018-201385784	40231	104	51	167	0.124395	0.0728434	0.0876918
LAD1	ENSG00000159166	1:201380833-201399915	40231	102	51	132	0.179648	0.0818958	0.0282625
TNNI1	ENSG00000159173	1:201403768-201429866	40231	39	18	38	0.100074	0.152466	0.511584
PHLDA3	ENSG00000174307	1:201464278-201469237	40231	31	10	31	0.171526	0.168788	0.309524
CSRP1	ENSG00000159176	1:201483530-201509456	40231	39	18	33	-0.0338748	0.163599	0.835963
NAV1	ENSG00000134369	1:201622885-201826969	40231	258	114	409	-0.0749146	0.0466879	0.108585
IPO9-AS1	ENSG00000231871	1:201688259-201829559	40231	235	103	361	-0.0784711	0.0496651	0.114106
IPO9	ENSG00000198700	1:201829149-201884291	40231	105	46	78	0.0928432	0.106471	0.383205
SHISA4	ENSG00000198892	1:201888680-201892587	40231	40	17	52	-0.230528	0.130354	0.0769803
AL513217.1	ENSG00000223774	1:201893842-201899978	40231	46	21	120	-0.0672963	0.0858846	0.433295
LMOD1	ENSG00000163431	1:201896456-201946588	40231	84	37	168	-0.0593525	0.0726292	0.413815
TIMM17A	ENSG00000134375	1:201955503-201970664	40231	35	15	32	0.244393	0.16613	0.141264
RNPEP	ENSG00000176393	1:201982372-202006147	40231	147	77	231	0.0450736	0.0619872	0.467139
ELF3-AS1	ENSG00000234678	1:201995696-202010463	40231	104	53	191	0.0244505	0.068136	0.719708
ELF3	ENSG00000163435	1:202007945-202017183	40231	57	16	90	0.171188	0.099131	0.0841882
AL691482.3	ENSG00000249007	1:202011370-202015657	40231	52	14	48	0.0772727	0.135674	0.568986
GPR37L1	ENSG00000170075	1:202122917-202133592	40231	102	52	164	0.00505191	0.0735065	0.945207
ARL8A	ENSG00000143862	1:202133404-202144743	40231	29	12	15	-0.0382385	0.242603	0.874758
PTPN7	ENSG00000143851	1:202147013-202161588	40231	100	51	233	0.105141	0.0617203	0.0884732
LGR6	ENSG00000133067	1:202193799-202319781	40231	199	85	225	-0.0123063	0.062804	0.844652
UBE2T	ENSG00000077152	1:202331657-202341980	40231	31	7	125	0.0165842	0.0841553	0.843775
PPP1R12B	ENSG00000077157	1:202348699-202592706	40231	221	104	220	0.00965485	0.0635097	0.87917
SYT2	ENSG00000143858	1:202590596-202710454	40231	56	24	62	-0.0204115	0.119399	0.864261
AC104463.2	ENSG00000226862	1:202604268-202605293	40231	6	5	7	0.0771546	0.355099	0.827993
KDM5B	ENSG00000117139	1:202724495-202808487	40231	334	107	181	0.0388703	0.069984	0.57861
RABIF	ENSG00000183155	1:202878282-202889149	40231	20	12	34	-0.0462838	0.161177	0.773989
KLHL12	ENSG00000117153	1:202891116-202928636	40231	83	31	62	-0.17889	0.119395	0.134055
ADIPOR1	ENSG00000159346	1:202940826-202958572	40231	39	7	10	-0.0315519	0.297108	0.915426
CYB5R1	ENSG00000159348	1:202961873-202967275	40231	74	33	56	0.078508	0.125622	0.532002
TMEM183A	ENSG00000163444	1:203007374-203024848	40231	35	17	36	0.199209	0.156637	0.203449
PPFIA4	ENSG00000143847	1:203026498-203078740	40231	309	151	516	0.0445929	0.0416229	0.284011
MYOG	ENSG00000122180	1:203083129-203086012	40231	31	14	19	-0.377833	0.215561	0.079638
ADORA1	ENSG00000163485	1:203090654-203167405	40231	43	14	38	0.375427	0.152455	0.0137955
MYBPH	ENSG00000133055	1:203167811-203175826	40231	108	62	141	-0.0894381	0.0792514	0.259093
CHI3L1	ENSG00000133048	1:203178931-203186704	40231	88	47	141	-0.00483907	0.0792526	0.951312
CHIT1	ENSG00000133063	1:203212827-203273641	40231	111	60	290	0.0947365	0.0553626	0.0870444
BTG2	ENSG00000159388	1:203305491-203309602	40231	25	14	34	-0.150246	0.161176	0.351239
FMOD	ENSG00000122176	1:203340628-203351758	40231	72	33	109	0.0354206	0.0901023	0.694234
PRELP	ENSG00000188783	1:203475806-203491352	40231	68	36	96	0.256781	0.0959854	0.0074682
OPTC	ENSG00000188770	1:203494153-203508949	40231	71	42	144	0.067085	0.0784249	0.392327
ATP2B4	ENSG00000058668	1:203626787-203744081	40231	186	79	219	-0.00613059	0.0636537	0.923273
LAX1	ENSG00000122188	1:203765177-203776372	40231	47	22	65	-0.105641	0.116614	0.364988
ZC3H11A	ENSG00000058673	1:203795623-203854999	40231	124	52	84	0.0391037	0.102606	0.703126
ZBED6	ENSG00000257315	1:203795714-203854999	40231	124	52	84	0.0391037	0.102606	0.703126
SNRPE	ENSG00000182004	1:203861599-203871152	40231	4	2	2	1.16565	0.664263	0.0792929
SOX13	ENSG00000143842	1:204073115-204127743	40231	106	49	93	0.113005	0.0975247	0.246565
ETNK2	ENSG00000143845	1:204131062-204152044	40231	36	16	27	0.284418	0.180847	0.115788
REN	ENSG00000143839	1:204154819-204190324	40231	83	28	71	0.034337	0.111587	0.7583
KISS1	ENSG00000170498	1:204190341-204196491	40231	31	17	48	-0.125878	0.135673	0.35351
GOLT1A	ENSG00000174567	1:204198163-204213988	40231	30	12	87	0.0366935	0.100826	0.71591
PLEKHA6	ENSG00000143850	1:204218853-204377665	40231	291	149	537	0.000843383	0.0408123	0.983513
AL606489.1	ENSG00000226330	1:204377850-204435846	40231	228	105	290	0.0873157	0.055363	0.114761
PPP1R15B	ENSG00000158615	1:204403381-204411817	40231	132	71	187	0.0314635	0.0688574	0.647716
PIK3C2B	ENSG00000133056	1:204422628-204494724	40231	300	121	355	0.0377188	0.0500804	0.451352
MDM4	ENSG00000198625	1:204516379-204558120	40231	39	18	62	-0.11773	0.119397	0.324114
LRRN2	ENSG00000170382	1:204617170-204685738	40231	120	47	110	-0.0114649	0.0896931	0.898288
NFASC	ENSG00000163531	1:204828651-205022822	40231	210	98	296	0.0125882	0.0548047	0.818332
CNTN2	ENSG00000184144	1:205042937-205078289	40231	184	74	245	-0.117516	0.0601982	0.05092
TMEM81	ENSG00000174529	1:205083129-205084460	40231	48	16	44	-0.162773	0.141698	0.250669
RBBP5	ENSG00000117222	1:205086142-205122015	40231	34	8	8	0.765276	0.332147	0.021221
DSTYK	ENSG00000133059	1:205142505-205211702	40231	137	58	132	0.0119525	0.0819006	0.883969
TMCC2	ENSG00000133069	1:205227946-205285632	40231	143	57	183	0.0409834	0.0696023	0.555981
NUAK2	ENSG00000163545	1:205302063-205321745	40231	130	64	209	-0.0992448	0.0651487	0.12767
KLHDC8A	ENSG00000162873	1:205336061-205357090	40231	95	40	86	-0.13841	0.101407	0.172285
LEMD1-AS1	ENSG00000226235	1:205373252-205387440	40231	7	5	14	-0.131295	0.251114	0.601078
LEMD1	ENSG00000186007	1:205381378-205455954	40231	22	11	24	-0.130064	0.191815	0.497727
CDK18	ENSG00000117266	1:205504596-205532793	40231	148	64	230	0.0691214	0.0621205	0.265838
MFSD4A	ENSG00000174514	1:205568885-205602918	40231	82	36	55	-0.0386251	0.126758	0.760583
ELK4	ENSG00000158711	1:205597556-205632011	40231	86	41	85	0.0645272	0.102002	0.52699
SLC45A3	ENSG00000158715	1:205657851-205680509	40231	99	50	97	-0.0976387	0.0954978	0.306583
NUCKS1	ENSG00000069275	1:205712822-205750182	40231	24	9	11	-0.194013	0.283283	0.493425
RAB29	ENSG00000117280	1:205767986-205775482	40231	44	17	63	0.0711497	0.118448	0.548052
SLC41A1	ENSG00000133065	1:205789094-205813748	40231	54	24	56	-0.0406036	0.125623	0.74653
AC119673.2	ENSG00000286619	1:205813322-205896082	40231	99	55	203	-0.0262246	0.0661013	0.691564
PM20D1	ENSG00000162877	1:205828025-205850132	40231	99	55	203	-0.0262246	0.0661013	0.691564
SLC26A9	ENSG00000174502	1:205913048-205943460	40231	157	77	263	-0.0801405	0.0581161	0.167904
AL713965.1	ENSG00000227687	1:205935128-205935768	40231	5	3	7	-0.583214	0.355087	0.100496
CTSE	ENSG00000196188	1:206008535-206023909	40231	106	51	283	-0.0807418	0.0560388	0.149636
RHEX	ENSG00000263961	1:206053173-206102449	40231	24	11	29	-0.23958	0.174505	0.16978
AVPR1B	ENSG00000198049	1:206106936-206117699	40231	106	54	196	-0.06347	0.0672649	0.345383
IKBKE	ENSG00000263528	1:206470476-206496889	40231	137	60	150	0.0130865	0.0768468	0.86478
C1orf147	ENSG00000162888	1:206491116-206497728	40231	16	9	45	0.0180639	0.140119	0.897422
RASSF5	ENSG00000266094	1:206507531-206589448	40231	85	45	76	0.0997835	0.10786	0.354903
EIF2D	ENSG00000143486	1:206571292-206612465	40231	118	64	118	-0.00702999	0.0866079	0.935307
DYRK3	ENSG00000143479	1:206635536-206684419	40231	125	63	195	-0.0122093	0.067437	0.85633
MAPKAPK2	ENSG00000162889	1:206684905-206734281	40231	47	16	26	-0.409901	0.184284	0.026129
IL10	ENSG00000136634	1:206767602-206774541	40231	20	7	12	0.282412	0.271225	0.297761
IL19	ENSG00000142224	1:206770764-206842979	40231	49	19	33	-0.000142341	0.163599	0.999306
IL20	ENSG00000162891	1:206865623-206869223	40231	40	19	77	0.0221359	0.10716	0.836346
IL24	ENSG00000162892	1:206897443-206904139	40231	3	2	14	-0.0423965	0.251115	0.865928
FCMR	ENSG00000162894	1:206903317-206923247	40231	71	34	222	0.117256	0.0632219	0.0636427
PIGR	ENSG00000162896	1:206928522-206946466	40231	123	49	203	-0.176479	0.0660956	0.00758393
FCAMR	ENSG00000162897	1:206957965-206970625	40231	95	48	216	0.0731823	0.0640908	0.253515
C1orf116	ENSG00000182795	1:207018522-207032756	40231	120	61	262	-0.0702744	0.0582265	0.227466
PFKFB2	ENSG00000123836	1:207034366-207081024	40231	151	58	107	0.0404394	0.0909381	0.656543
YOD1	ENSG00000180667	1:207043849-207052980	40231	54	21	46	0.1236	0.138588	0.372472
C4BPB	ENSG00000123843	1:207088860-207099993	40231	35	15	29	-0.0684362	0.174509	0.694937
C4BPA	ENSG00000123838	1:207104233-207144972	40231	78	27	81	-0.016295	0.104485	0.876069
CD55	ENSG00000196352	1:207321532-207386804	40231	71	30	64	-0.0394192	0.117521	0.737307
CR2	ENSG00000117322	1:207454230-207489895	40231	249	121	427	-0.0316866	0.0457047	0.488128
CR1	ENSG00000203710	1:207496147-207641765	40231	249	120	345	0.122831	0.0507914	0.0155913
AL137789.1	ENSG00000236911	1:207551925-207606555	40231	117	57	183	0.273336	0.0695892	8.57098e-05
CR1L	ENSG00000197721	1:207645113-207738416	40231	109	43	254	0.107801	0.0591291	0.0682801
CD46P1	ENSG00000244703	1:207645234-207657410	40231	3	1	51	-0.0315336	0.131629	0.810668
CD46	ENSG00000117335	1:207752054-207795513	40231	55	18	41	0.0232472	0.146788	0.874163
CD34	ENSG00000174059	1:207880972-207911402	40231	59	30	115	0.108186	0.0877254	0.217487
AL356275.1	ENSG00000285719	1:207909992-207917088	40231	10	5	7	-0.396224	0.355094	0.264495
PLXNA2	ENSG00000076356	1:208022242-208244384	40231	372	172	397	-0.0217249	0.0473825	0.646593
CAMK1G	ENSG00000008118	1:209583714-209613939	40231	55	24	65	0.00113006	0.116615	0.992268
LAMB3	ENSG00000196878	1:209614870-209652425	40231	285	155	538	0.0576422	0.0407739	0.157449
HSD11B1-AS1	ENSG00000227591	1:209661364-209724125	40231	44	12	30	-0.102655	0.171577	0.54964
G0S2	ENSG00000123689	1:209675412-209676390	40231	17	7	23	-0.113115	0.195938	0.563738
HSD11B1	ENSG00000117594	1:209686178-209734949	40231	38	7	12	0.262051	0.271225	0.333957
TRAF3IP3	ENSG00000009790	1:209756032-209782320	40231	39	19	45	0.059555	0.140119	0.670813
C1orf74	ENSG00000162757	1:209779208-209784559	40231	37	18	138	-0.000440051	0.0801064	0.995617
IRF6	ENSG00000117595	1:209785617-209806175	40231	33	19	27	-0.169122	0.180851	0.349714
UTP25	ENSG00000117597	1:209827972-209857565	40231	183	75	191	0.0489546	0.0681357	0.472457
SYT14	ENSG00000143469	1:209900923-210171389	40231	120	50	196	-0.0493106	0.0672652	0.463511
SERTAD4	ENSG00000082497	1:210232796-210246631	40231	44	23	63	0.0330674	0.118449	0.780114
HHAT	ENSG00000054392	1:210328252-210676296	40231	108	56	249	-0.0516402	0.059718	0.387185
AL034351.2	ENSG00000287354	1:210362861-210366948	40231	2	1	1	0.466164	0.939431	0.619739
KCNH1	ENSG00000143473	1:210676823-211134165	40231	116	43	80	-0.0143464	0.105135	0.89146
AL590132.1	ENSG00000284299	1:210858125-211134146	40231	45	17	31	-0.15264	0.168788	0.365821
AC092017.2	ENSG00000283952	1:211082872-211188533	40231	19	9	10	0.101876	0.297108	0.73168
RCOR3	ENSG00000117625	1:211258377-211316385	40231	65	29	69	-0.0587284	0.11319	0.603867
TRAF5	ENSG00000082512	1:211326615-211374946	40231	80	39	83	-0.0466545	0.103221	0.651279
RD3	ENSG00000198570	1:211476522-211492162	40231	45	21	125	-0.112093	0.0841534	0.182858
SLC30A1	ENSG00000170385	1:211571568-211579161	40231	54	21	38	-0.0374238	0.152466	0.806103
NEK2	ENSG00000117650	1:211658657-211675630	40231	95	42	109	0.00563169	0.0901024	0.950162
LPGAT1	ENSG00000123684	1:211743457-211830763	40231	35	8	13	-0.348904	0.260585	0.180595
INTS7	ENSG00000143493	1:211940399-212035557	40231	126	37	98	0.0460538	0.0950115	0.627876
DTL	ENSG00000143476	1:212035553-212107400	40231	122	45	97	-0.0465638	0.0954988	0.625844
PPP2R5A	ENSG00000066027	1:212285410-212361853	40231	74	34	81	-0.242279	0.104478	0.0203984
AL360091.3	ENSG00000234915	1:212299495-212331713	40231	13	6	8	-0.568041	0.332157	0.0872367
PACC1	ENSG00000065600	1:212363928-212414901	40231	79	33	110	-0.211527	0.0896869	0.0183484
NENF	ENSG00000117691	1:212432920-212446379	40231	41	21	92	0.260626	0.0980451	0.00785529
ATF3	ENSG00000162772	1:212565334-212620777	40231	30	15	25	0.06987	0.187942	0.71007
AL590648.2	ENSG00000235862	1:212624284-212626771	40231	26	17	95	-0.00538677	0.0964967	0.955483
FAM71A	ENSG00000162771	1:212624474-212626775	40231	26	17	95	-0.00538677	0.0964967	0.955483
BATF3	ENSG00000123685	1:212686417-212699840	40231	20	10	25	0.0574293	0.187943	0.759933
NSL1	ENSG00000117697	1:212726153-212791782	40231	41	23	64	0.0774431	0.117521	0.509912
TATDN3	ENSG00000203705	1:212791828-212816830	40231	48	16	125	0.0170935	0.0841553	0.839042
SPATA45	ENSG00000185523	1:212830141-212847649	40231	14	8	39	-0.118003	0.1505	0.432997
FLVCR1	ENSG00000162769	1:212858275-212899363	40231	114	51	95	0.0779358	0.0964959	0.419286
VASH2	ENSG00000143494	1:212950520-212992037	40231	69	33	58	-0.0759376	0.123441	0.538439
ANGEL2	ENSG00000174606	1:212992182-213015867	40231	82	42	116	0.142402	0.0873463	0.103034
RPS6KC1	ENSG00000136643	1:213051233-213274774	40231	174	75	270	-0.0461724	0.0573638	0.420874
PROX1	ENSG00000117707	1:213983181-214041510	40231	78	27	54	-0.0136581	0.127925	0.914974
SMYD2	ENSG00000143499	1:214281102-214337131	40231	68	30	56	0.0864836	0.125622	0.491175
PTPN14	ENSG00000152104	1:214348700-214552449	40231	223	102	344	0.0766183	0.0508667	0.132002
CENPF	ENSG00000117724	1:214603195-214664571	40231	474	215	763	0.0551914	0.0343354	0.107962
KCNK2	ENSG00000082482	1:215005775-215237090	40231	53	23	72	0.0437957	0.110811	0.692674
KCTD3	ENSG00000136636	1:215567304-215621807	40231	128	42	80	0.0955923	0.105134	0.363223
USH2A	ENSG00000042781	1:215622891-216423448	40231	1152	523	1454	0.00730094	0.0250941	0.771095
AL358452.1	ENSG00000229242	1:215886582-215901464	40231	76	36	74	-0.22923	0.1093	0.0359713
USH2A-AS2	ENSG00000233620	1:216072465-216086917	40231	71	37	79	0.126114	0.105795	0.233238
USH2A-AS1	ENSG00000236292	1:216194051-216204366	40231	79	32	69	-0.110112	0.113189	0.330642
ESRRG	ENSG00000196482	1:216503246-217137755	40231	53	22	36	-0.204802	0.156637	0.191044
GPATCH2	ENSG00000092978	1:217426992-217631090	40231	89	34	136	-0.0415236	0.080691	0.606833
SPATA17	ENSG00000162814	1:217631324-217871696	40231	96	48	120	0.123403	0.0858831	0.150755
SPATA17-AS1	ENSG00000234070	1:217781198-217785120	40231	15	7	34	-0.0131803	0.161178	0.934826
RRP15	ENSG00000067533	1:218285293-218337983	40231	59	33	99	-0.128589	0.0945297	0.173734
TGFB2	ENSG00000092969	1:218345336-218444619	40231	61	22	70	-0.0593323	0.11238	0.597525
LYPLAL1-DT	ENSG00000228063	1:218983023-219173961	40231	6	3	6	0.261306	0.383544	0.495685
LYPLAL1	ENSG00000143353	1:219173869-219212865	40231	65	33	87	0.022765	0.100826	0.821368
SLC30A10	ENSG00000196660	1:219685427-219958647	40231	62	26	50	0.10395	0.132936	0.434242
EPRS1	ENSG00000136628	1:219968600-220046530	40231	262	110	253	-0.0474586	0.0592471	0.423115
BPNT1	ENSG00000162813	1:220057482-220090462	40231	50	20	36	-0.0444895	0.15664	0.776393
IARS2	ENSG00000067704	1:220094132-220148041	40231	190	88	198	0.113069	0.0669243	0.0911226
RAB3GAP2	ENSG00000118873	1:220148293-220272453	40231	205	79	228	-0.0700727	0.0623908	0.261384
MARK1	ENSG00000116141	1:220528136-220664461	40231	111	55	143	-0.0641005	0.0786978	0.41535
C1orf115	ENSG00000162817	1:220690363-220699153	40231	35	11	26	-0.0624723	0.184295	0.734625
MTARC2	ENSG00000117791	1:220748225-220784815	40231	66	27	71	-0.0163955	0.111587	0.883187
MTARC1	ENSG00000186205	1:220786913-220819659	40231	77	36	106	-0.007559	0.0913652	0.934063
AL445423.3	ENSG00000286231	1:220786990-220884503	40231	173	77	223	-0.042182	0.0630831	0.503703
HLX-AS1	ENSG00000257551	1:220832763-220880140	40231	26	11	24	0.0130425	0.191816	0.94579
HLX	ENSG00000136630	1:220879431-220885059	40231	110	50	154	-0.0143027	0.0758461	0.850425
DUSP10	ENSG00000143507	1:221701424-221742089	40231	69	25	33	0.115925	0.163598	0.478576
HHIPL2	ENSG00000143512	1:222522258-222548104	40231	189	96	357	0.0430767	0.0499411	0.388385
TAF1A	ENSG00000143498	1:222557902-222589933	40231	65	35	105	0.00612884	0.0917981	0.946769
MIA3	ENSG00000154305	1:222618097-222668007	40231	244	122	396	0.0390389	0.0474414	0.410572
AL592148.3	ENSG00000272750	1:222658867-222661512	40231	32	16	45	0.0700489	0.140119	0.617128
AIDA	ENSG00000186063	1:222668013-222713210	40231	42	11	16	-0.024498	0.234902	0.916939
BROX	ENSG00000162819	1:222712553-222735196	40231	78	31	53	-0.0221489	0.129125	0.863806
FAM177B	ENSG00000197520	1:222737207-222750805	40231	25	12	35	-0.180541	0.158858	0.255751
AL392172.1	ENSG00000287684	1:222743356-222773149	40231	25	12	35	-0.180541	0.158858	0.255751
DISP1	ENSG00000154309	1:222815022-223005995	40231	222	105	273	0.0076403	0.0570503	0.893464
TLR5	ENSG00000187554	1:223109404-223143248	40231	152	69	145	-0.0897353	0.0781544	0.250894
SUSD4	ENSG00000143502	1:223220819-223364233	40231	93	43	197	-0.016022	0.0670955	0.811265
CCDC185	ENSG00000178395	1:223393415-223395465	40231	112	44	87	-0.0113828	0.100826	0.910113
CAPN8	ENSG00000203697	1:223538007-223665723	40231	155	68	221	-0.0853662	0.0633652	0.177913
CAPN2	ENSG00000162909	1:223701593-223776018	40231	184	96	319	-0.0062466	0.0528073	0.905838
TP53BP2	ENSG00000143514	1:223779893-223845954	40231	190	81	248	-0.058663	0.0598374	0.326901
FBXO28	ENSG00000143756	1:224114111-224162047	40231	30	10	14	-0.229848	0.251112	0.360024
DEGS1	ENSG00000143753	1:224175756-224193441	40231	60	26	67	-0.354432	0.114851	0.00202851
AC092809.4	ENSG00000237101	1:224219613-224228043	40231	3	2	2	-0.770895	0.664277	0.245844
NVL	ENSG00000143748	1:224227334-224330189	40231	145	64	160	-0.155674	0.0744119	0.0364338
CNIH4	ENSG00000143771	1:224356858-224379459	40231	21	10	11	-0.10692	0.283285	0.705854
WDR26	ENSG00000162923	1:224385146-224437033	40231	87	42	132	0.128296	0.0818982	0.117226
CNIH3	ENSG00000143786	1:224434660-224740554	40231	43	22	30	-0.202634	0.171575	0.237594
CNIH3-AS1	ENSG00000229400	1:224717504-224730662	40231	15	9	11	0.124772	0.283284	0.659614
DNAH14	ENSG00000185842	1:224896262-225399292	40231	751	357	1358	-0.0613669	0.0259321	0.0179596
LBR	ENSG00000143815	1:225401502-225428925	40231	125	63	234	-0.00493834	0.0615913	0.936095
ENAH	ENSG00000154380	1:225486835-225653142	40231	148	63	265	0.0544972	0.0578986	0.346575
SRP9	ENSG00000143742	1:225777813-225790468	40231	10	2	2	0.611239	0.664281	0.357494
EPHX1	ENSG00000143819	1:225810124-225845563	40231	135	62	159	0.23273	0.0746396	0.00182051
AL591895.1	ENSG00000242861	1:225840883-225846522	40231	54	26	40	0.280769	0.148603	0.0588391
TMEM63A	ENSG00000196187	1:225845536-225882380	40231	160	77	353	0.00684846	0.0502212	0.891532
LEFTY1	ENSG00000243709	1:225886282-225911382	40231	85	39	114	0.0473435	0.0881095	0.591043
AL117348.2	ENSG00000255835	1:225886696-225924278	40231	147	62	156	0.0662456	0.0753595	0.379368
PYCR2	ENSG00000143811	1:225919877-225924340	40231	62	23	42	0.117084	0.145031	0.419492
AL117348.1	ENSG00000248322	1:225936411-225937557	40231	9	5	18	-0.0683524	0.221473	0.757606
[truncated: 19,106 more rows]
